# Supplementary material for: A methylation-phosphorylation switch controls EZH2 stability and hematopoiesis
Source: eLife. 2024 Feb 12;13:e86168. doi: 10.7554/eLife.86168 (PMC10901513; doi:10.7554/eLife.86168)
Supplement: Figure 1—source data 1. [file elife-86168-fig1-data1.zip]

Archive with 102 entries (100 files):
- Figure 1 source data 1/
- __MACOSX/._Figure 1 source data 1
- Figure 1 source data 1/Fig.1F pa-1 siLSD1 anti-LSD1 uncropped.tif
- __MACOSX/Figure 1 source data 1/._Fig.1F pa-1 siLSD1 anti-LSD1 uncropped.tif
- Figure 1 source data 1/Fig.1D actin-cretm-lsd1 MEF treated with 4-OH tam  Anti-H3K27me3    uncropped.tif
- __MACOSX/Figure 1 source data 1/._Fig.1D actin-cretm-lsd1 MEF treated with 4-OH tam  Anti-H3K27me3    uncropped.tif
- Figure 1 source data 1/annotated/
- __MACOSX/Figure 1 source data 1/._annotated
- Figure 1 source data 1/Fig.1D actin-cretm-lsd1 MEF treated with 4-OH tam  Anti-EZH2   uncropped.tif
- __MACOSX/Figure 1 source data 1/._Fig.1D actin-cretm-lsd1 MEF treated with 4-OH tam  Anti-EZH2   uncropped.tif
- Figure 1 source data 1/Fig.1E 20220802 MEF WT Treated with cbb3001 for 15h check ezh2 anti-lsd1  uncropped.tif
- __MACOSX/Figure 1 source data 1/._Fig.1E 20220802 MEF WT Treated with cbb3001 for 15h check ezh2 anti-lsd1  uncropped.tif
- Figure 1 source data 1/Fig.1F pa-1 siLSD1 anti-H3K27me3 uncropped.tif
- __MACOSX/Figure 1 source data 1/._Fig.1F pa-1 siLSD1 anti-H3K27me3 uncropped.tif
- Figure 1 source data 1/Fig. 1A Nestin-lsd1 EZH2.tif
- __MACOSX/Figure 1 source data 1/._Fig. 1A Nestin-lsd1 EZH2.tif
- Figure 1 source data 1/Fig.1B P0 nestin-lsd1flox anti-EZH2 uncropped.tif
- __MACOSX/Figure 1 source data 1/._Fig.1B P0 nestin-lsd1flox anti-EZH2 uncropped.tif
- Figure 1 source data 1/Fig.1B P0 nestin-lsd1flox anti-eed uncropped .tif
- __MACOSX/Figure 1 source data 1/._Fig.1B P0 nestin-lsd1flox anti-eed uncropped .tif
- Figure 1 source data 1/Fig.1D actin-cretm-lsd1 MEF treated with 4-OH tam  Anti-lsd1    uncropped.tif
- __MACOSX/Figure 1 source data 1/._Fig.1D actin-cretm-lsd1 MEF treated with 4-OH tam  Anti-lsd1    uncropped.tif
- Figure 1 source data 1/Fig.1B P0 nestin-lsd1flox anti-Actin 1 uncropped.tif
- __MACOSX/Figure 1 source data 1/._Fig.1B P0 nestin-lsd1flox anti-Actin 1 uncropped.tif
- Figure 1 source data 1/Fig. 1A ctrl EZH2.tif
- __MACOSX/Figure 1 source data 1/._Fig. 1A ctrl EZH2.tif
- Figure 1 source data 1/Fig.1D actin-cretm-lsd1 MEF treated with 4-OH tam  Anti-H3   uncropped.tif
- __MACOSX/Figure 1 source data 1/._Fig.1D actin-cretm-lsd1 MEF treated with 4-OH tam  Anti-H3   uncropped.tif
- Figure 1 source data 1/Fig.1B P0 nestin-lsd1flox anti-LSD1 uncropped.tif
- __MACOSX/Figure 1 source data 1/._Fig.1B P0 nestin-lsd1flox anti-LSD1 uncropped.tif
- Figure 1 source data 1/Fig.1F pa-1 siLSD1 anti-H3 uncropped.tif
- __MACOSX/Figure 1 source data 1/._Fig.1F pa-1 siLSD1 anti-H3 uncropped.tif
- Figure 1 source data 1/Fig.1G Western Anti-actin.tif
- __MACOSX/Figure 1 source data 1/._Fig.1G Western Anti-actin.tif
- Figure 1 source data 1/Fig. 1A Nestin-lsd1 EZH2-DAPI.tif
- __MACOSX/Figure 1 source data 1/._Fig. 1A Nestin-lsd1 EZH2-DAPI.tif
- Figure 1 source data 1/Fig.1E 20220802 MEF WT Treated with cbb3001 for 15h check ezh2 anti-ezh2  uncropped.tif
- __MACOSX/Figure 1 source data 1/._Fig.1E 20220802 MEF WT Treated with cbb3001 for 15h check ezh2 anti-ezh2  uncropped.tif
- Figure 1 source data 1/Fig.1D actin-cretm-lsd1 MEF treated with 4-OH tam  Anti-actin  uncropped .tif
- __MACOSX/Figure 1 source data 1/._Fig.1D actin-cretm-lsd1 MEF treated with 4-OH tam  Anti-actin  uncropped .tif
- Figure 1 source data 1/Fig.1F pa-1 siLSD1 anti-EZH2 uncropped.tif
- __MACOSX/Figure 1 source data 1/._Fig.1F pa-1 siLSD1 anti-EZH2 uncropped.tif
- Figure 1 source data 1/Fig.1E 20220802 MEF WT Treated with cbb3001 for 15h check ezh2 anti-actin  uncropped.tif
- __MACOSX/Figure 1 source data 1/._Fig.1E 20220802 MEF WT Treated with cbb3001 for 15h check ezh2 anti-actin  uncropped.tif
- Figure 1 source data 1/Fig.1D actin-cretm-lsd1 MEF treated with 4-OH tam  Anti-eed   uncropped.tif
- __MACOSX/Figure 1 source data 1/._Fig.1D actin-cretm-lsd1 MEF treated with 4-OH tam  Anti-eed   uncropped.tif
- Figure 1 source data 1/Fig.1D actin-cretm-lsd1 MEF treated with 4-OH tam  Anti-suz12    uncropped.tif
- __MACOSX/Figure 1 source data 1/._Fig.1D actin-cretm-lsd1 MEF treated with 4-OH tam  Anti-suz12    uncropped.tif
- Figure 1 source data 1/Fig.1G Western  Anti-LSD1.tif
- __MACOSX/Figure 1 source data 1/._Fig.1G Western  Anti-LSD1.tif
- Figure 1 source data 1/Fig.1G Western Anti-EZH2.tif
- __MACOSX/Figure 1 source data 1/._Fig.1G Western Anti-EZH2.tif
- Figure 1 source data 1/Fig. 1A ctrl EZH2-DAPI.tif
- __MACOSX/Figure 1 source data 1/._Fig. 1A ctrl EZH2-DAPI.tif
- Figure 1 source data 1/Fig.1B P0 nestin-lsd1flox anti-SUZ12 uncropped.tif
- __MACOSX/Figure 1 source data 1/._Fig.1B P0 nestin-lsd1flox anti-SUZ12 uncropped.tif
- Figure 1 source data 1/Figure 1-annotated source data.pdf
- __MACOSX/Figure 1 source data 1/._Figure 1-annotated source data.pdf
- Figure 1 source data 1/annotated/Fig.1D actin-cretm-lsd1 MEF treated with 4-OH tam  Anti-H3  uncropped.tif
- __MACOSX/Figure 1 source data 1/annotated/._Fig.1D actin-cretm-lsd1 MEF treated with 4-OH tam  Anti-H3  uncropped.tif
- Figure 1 source data 1/annotated/Fig.1D actin-cretm-lsd1 MEF treated with 4-OH tam  Anti-eed  uncropped.tif
- __MACOSX/Figure 1 source data 1/annotated/._Fig.1D actin-cretm-lsd1 MEF treated with 4-OH tam  Anti-eed  uncropped.tif
- Figure 1 source data 1/annotated/Fig.1B P0 nestin-lsd1flox anti-eed uncropped.tif
- __MACOSX/Figure 1 source data 1/annotated/._Fig.1B P0 nestin-lsd1flox anti-eed uncropped.tif
- Figure 1 source data 1/annotated/Fig.1E 20220802 MEF WT Treated with cbb3001 for 15h check ezh2 anti-lsd1  uncropped.tif
- __MACOSX/Figure 1 source data 1/annotated/._Fig.1E 20220802 MEF WT Treated with cbb3001 for 15h check ezh2 anti-lsd1  uncropped.tif
- Figure 1 source data 1/annotated/Fig.1B P0 nestin-lsd1flox anti-EZH2 uncropped.tif
- __MACOSX/Figure 1 source data 1/annotated/._Fig.1B P0 nestin-lsd1flox anti-EZH2 uncropped.tif
- Figure 1 source data 1/annotated/Fig.1D actin-cretm-lsd1 MEF treated with 4-OH tam  Anti-lsd1  uncropped.tif
- __MACOSX/Figure 1 source data 1/annotated/._Fig.1D actin-cretm-lsd1 MEF treated with 4-OH tam  Anti-lsd1  uncropped.tif
- Figure 1 source data 1/annotated/Fig.1D actin-cretm-lsd1 MEF treated with 4-OH tam  Anti-actin  uncropped.tif
- __MACOSX/Figure 1 source data 1/annotated/._Fig.1D actin-cretm-lsd1 MEF treated with 4-OH tam  Anti-actin  uncropped.tif
- Figure 1 source data 1/annotated/Fig.1F pa-1 siLSD1 anti-LSD1  uncropped.tif
- __MACOSX/Figure 1 source data 1/annotated/._Fig.1F pa-1 siLSD1 anti-LSD1  uncropped.tif
- Figure 1 source data 1/annotated/Fig.1B P0 nestin-lsd1flox anti-actin uncropped.tif
- __MACOSX/Figure 1 source data 1/annotated/._Fig.1B P0 nestin-lsd1flox anti-actin uncropped.tif
- Figure 1 source data 1/annotated/Fig.1B P0 nestin-lsd1flox anti-LSD1 uncropped.tif
- __MACOSX/Figure 1 source data 1/annotated/._Fig.1B P0 nestin-lsd1flox anti-LSD1 uncropped.tif
- Figure 1 source data 1/annotated/Fig.1G Western Anti-actin.tif
- __MACOSX/Figure 1 source data 1/annotated/._Fig.1G Western Anti-actin.tif
- Figure 1 source data 1/annotated/Fig.1E 20220802 MEF WT Treated with cbb3001 for 15h check ezh2 anti-ezh2  uncropped.tif
- __MACOSX/Figure 1 source data 1/annotated/._Fig.1E 20220802 MEF WT Treated with cbb3001 for 15h check ezh2 anti-ezh2  uncropped.tif
- Figure 1 source data 1/annotated/Fig.1F pa-1 siLSD1 anti-H3K27me3  uncropped.tif
- __MACOSX/Figure 1 source data 1/annotated/._Fig.1F pa-1 siLSD1 anti-H3K27me3  uncropped.tif
- Figure 1 source data 1/annotated/Fig.1E 20220802 MEF WT Treated with cbb3001 for 15h check ezh2 anti-actin  uncropped.tif
- __MACOSX/Figure 1 source data 1/annotated/._Fig.1E 20220802 MEF WT Treated with cbb3001 for 15h check ezh2 anti-actin  uncropped.tif
- Figure 1 source data 1/annotated/Fig.1D actin-cretm-lsd1 MEF treated with 4-OH tam  Anti-suz12  uncropped.tif
- __MACOSX/Figure 1 source data 1/annotated/._Fig.1D actin-cretm-lsd1 MEF treated with 4-OH tam  Anti-suz12  uncropped.tif
- Figure 1 source data 1/annotated/Fig.1D actin-cretm-lsd1 MEF treated with 4-OH tam  Anti-H3K27me3  uncropped.tif
- __MACOSX/Figure 1 source data 1/annotated/._Fig.1D actin-cretm-lsd1 MEF treated with 4-OH tam  Anti-H3K27me3  uncropped.tif
- Figure 1 source data 1/annotated/Fig.1G Western  Anti-LSD1.tif
- __MACOSX/Figure 1 source data 1/annotated/._Fig.1G Western  Anti-LSD1.tif
- Figure 1 source data 1/annotated/Fig.1F pa-1 siLSD1 anti-H3  uncropped.tif
- __MACOSX/Figure 1 source data 1/annotated/._Fig.1F pa-1 siLSD1 anti-H3  uncropped.tif
- Figure 1 source data 1/annotated/Fig.1G Western Anti-EZH2.tif
- __MACOSX/Figure 1 source data 1/annotated/._Fig.1G Western Anti-EZH2.tif
- Figure 1 source data 1/annotated/Fig.1D actin-cretm-lsd1 MEF treated with 4-OH tam  Anti-EZH2  uncropped.tif
- __MACOSX/Figure 1 source data 1/annotated/._Fig.1D actin-cretm-lsd1 MEF treated with 4-OH tam  Anti-EZH2  uncropped.tif
- Figure 1 source data 1/annotated/Fig.1B P0 nestin-lsd1flox anti-SUZ12 uncropped.tif
- __MACOSX/Figure 1 source data 1/annotated/._Fig.1B P0 nestin-lsd1flox anti-SUZ12 uncropped.tif
- Figure 1 source data 1/annotated/Fig.1F pa-1 siLSD1 anti-EZH2  uncropped.tif
- __MACOSX/Figure 1 source data 1/annotated/._Fig.1F pa-1 siLSD1 anti-EZH2  uncropped.tif
