# Supplementary material for: A methylation-phosphorylation switch controls EZH2 stability and hematopoiesis
Source: eLife. 2024 Feb 12;13:e86168. doi: 10.7554/eLife.86168 (PMC10901513; doi:10.7554/eLife.86168)
Supplement: Figure 1—figure supplement 1—source data 1. [file elife-86168-fig1-figsupp1-data1.zip]

Archive with 58 entries (56 files):
- Figure 1-figure supplement 1 source data 1/
- __MACOSX/._Figure 1-figure supplement 1 source data 1
- Figure 1-figure supplement 1 source data 1/annotated/
- __MACOSX/Figure 1-figure supplement 1 source data 1/._annotated
- Figure 1-figure supplement 1 source data 1/figure supplement 1B H1299 wt -lsd1 si-LSD1-3-utr Check EZH2 rep.2 anti-flag-lsd1  uncropped.tif
- __MACOSX/Figure 1-figure supplement 1 source data 1/._figure supplement 1B H1299 wt -lsd1 si-LSD1-3-utr Check EZH2 rep.2 anti-flag-lsd1  uncropped.tif
- Figure 1-figure supplement 1 source data 1/figure supplement 1C cell expression LSD1-531AA mutant si LSD1 anti-Flag-LSD1-531aa uncropped.tif
- __MACOSX/Figure 1-figure supplement 1 source data 1/._figure supplement 1C cell expression LSD1-531AA mutant si LSD1 anti-Flag-LSD1-531aa uncropped.tif
- Figure 1-figure supplement 1 source data 1/figure supplement 1B H1299 wt -lsd1 si-LSD1-3-utr Check EZH2 rep.2 anti-lsd1  uncropped.tif
- __MACOSX/Figure 1-figure supplement 1 source data 1/._figure supplement 1B H1299 wt -lsd1 si-LSD1-3-utr Check EZH2 rep.2 anti-lsd1  uncropped.tif
- Figure 1-figure supplement 1 source data 1/figure supplement 1A H520 si LSD1 -1 -3utr anti-ezh2  uncropped.tif
- __MACOSX/Figure 1-figure supplement 1 source data 1/._figure supplement 1A H520 si LSD1 -1 -3utr anti-ezh2  uncropped.tif
- Figure 1-figure supplement 1 source data 1/figure supplement 1C cell expression LSD1-531AA mutant si LSD1 anti-gapdh uncropped.tif
- __MACOSX/Figure 1-figure supplement 1 source data 1/._figure supplement 1C cell expression LSD1-531AA mutant si LSD1 anti-gapdh uncropped.tif
- Figure 1-figure supplement 1 source data 1/figure supplement 1A H520 si LSD1 -1 -3utr anti-H3  uncropped.tif
- __MACOSX/Figure 1-figure supplement 1 source data 1/._figure supplement 1A H520 si LSD1 -1 -3utr anti-H3  uncropped.tif
- Figure 1-figure supplement 1 source data 1/figure supplement 1C cell expression LSD1-531AA mutant si LSD1 anti-EZH2 uncropped.tif
- __MACOSX/Figure 1-figure supplement 1 source data 1/._figure supplement 1C cell expression LSD1-531AA mutant si LSD1 anti-EZH2 uncropped.tif
- Figure 1-figure supplement 1 source data 1/Figure 1-figure supplement1 .pdf
- __MACOSX/Figure 1-figure supplement 1 source data 1/._Figure 1-figure supplement1 .pdf
- Figure 1-figure supplement 1 source data 1/figure supplement 1A H520 si LSD1 -1 -3utr anti-LSD1  uncropped.tif
- __MACOSX/Figure 1-figure supplement 1 source data 1/._figure supplement 1A H520 si LSD1 -1 -3utr anti-LSD1  uncropped.tif
- Figure 1-figure supplement 1 source data 1/figure supplement 1B H1299 wt -lsd1 si-LSD1-3-utr Check EZH2 rep.2 anti-EZH2  uncropped.tif
- __MACOSX/Figure 1-figure supplement 1 source data 1/._figure supplement 1B H1299 wt -lsd1 si-LSD1-3-utr Check EZH2 rep.2 anti-EZH2  uncropped.tif
- Figure 1-figure supplement 1 source data 1/figure supplement 1B H1299 wt -lsd1 si-LSD1-3-utr Check EZH2 rep.2 anti-GAPDH  uncropped.tif
- __MACOSX/Figure 1-figure supplement 1 source data 1/._figure supplement 1B H1299 wt -lsd1 si-LSD1-3-utr Check EZH2 rep.2 anti-GAPDH  uncropped.tif
- Figure 1-figure supplement 1 source data 1/figure supplement 1A H520 si LSD1 -1 -3utr anti-gapdh  uncropped.tif
- __MACOSX/Figure 1-figure supplement 1 source data 1/._figure supplement 1A H520 si LSD1 -1 -3utr anti-gapdh  uncropped.tif
- Figure 1-figure supplement 1 source data 1/figure supplement 1C cell expression LSD1-531AA mutant si LSD1 anti-LSD1 uncropped.tif
- __MACOSX/Figure 1-figure supplement 1 source data 1/._figure supplement 1C cell expression LSD1-531AA mutant si LSD1 anti-LSD1 uncropped.tif
- Figure 1-figure supplement 1 source data 1/figure supplement 1A H520 si LSD1 -1 -3utr anti-H3K27me3  uncropped.tif
- __MACOSX/Figure 1-figure supplement 1 source data 1/._figure supplement 1A H520 si LSD1 -1 -3utr anti-H3K27me3  uncropped.tif
- Figure 1-figure supplement 1 source data 1/annotated/figure supplement 1A H520 si LSD1 -1 -3utr anti-gapdh   uncropped.tif
- __MACOSX/Figure 1-figure supplement 1 source data 1/annotated/._figure supplement 1A H520 si LSD1 -1 -3utr anti-gapdh   uncropped.tif
- Figure 1-figure supplement 1 source data 1/annotated/figure supplement 1A H520 si LSD1 -1 -3utr anti-H3   uncropped.tif
- __MACOSX/Figure 1-figure supplement 1 source data 1/annotated/._figure supplement 1A H520 si LSD1 -1 -3utr anti-H3   uncropped.tif
- Figure 1-figure supplement 1 source data 1/annotated/figure supplement 1B H1299 wt -lsd1 si-LSD1-3-utr Check EZH2 rep.2 anti-flag-lsd1   uncropped.tif
- __MACOSX/Figure 1-figure supplement 1 source data 1/annotated/._figure supplement 1B H1299 wt -lsd1 si-LSD1-3-utr Check EZH2 rep.2 anti-flag-lsd1   uncropped.tif
- Figure 1-figure supplement 1 source data 1/annotated/figure supplement 1B H1299 wt -lsd1 si-LSD1-3-utr Check EZH2 rep.2 anti-EZH2   uncropped.tif
- __MACOSX/Figure 1-figure supplement 1 source data 1/annotated/._figure supplement 1B H1299 wt -lsd1 si-LSD1-3-utr Check EZH2 rep.2 anti-EZH2   uncropped.tif
- Figure 1-figure supplement 1 source data 1/annotated/figure supplement 1B H1299 wt -lsd1 si-LSD1-3-utr Check EZH2 rep.2 anti-lsd1   uncropped.tif
- __MACOSX/Figure 1-figure supplement 1 source data 1/annotated/._figure supplement 1B H1299 wt -lsd1 si-LSD1-3-utr Check EZH2 rep.2 anti-lsd1   uncropped.tif
- Figure 1-figure supplement 1 source data 1/annotated/figure supplement 1B H1299 wt -lsd1 si-LSD1-3-utr Check EZH2 rep.2 anti-GAPDH   uncropped.tif
- __MACOSX/Figure 1-figure supplement 1 source data 1/annotated/._figure supplement 1B H1299 wt -lsd1 si-LSD1-3-utr Check EZH2 rep.2 anti-GAPDH   uncropped.tif
- Figure 1-figure supplement 1 source data 1/annotated/figure supplement 1A H520 si LSD1 -1 -3utr anti-ezh2   uncropped.tif
- __MACOSX/Figure 1-figure supplement 1 source data 1/annotated/._figure supplement 1A H520 si LSD1 -1 -3utr anti-ezh2   uncropped.tif
- Figure 1-figure supplement 1 source data 1/annotated/figure supplement 1A H520 si LSD1 -1 -3utr anti-LSD1   uncropped.tif
- __MACOSX/Figure 1-figure supplement 1 source data 1/annotated/._figure supplement 1A H520 si LSD1 -1 -3utr anti-LSD1   uncropped.tif
- Figure 1-figure supplement 1 source data 1/annotated/figure supplement 1C cell expression LSD1-531AA mutant si LSD1 anti-LSD1  uncropped.tif
- __MACOSX/Figure 1-figure supplement 1 source data 1/annotated/._figure supplement 1C cell expression LSD1-531AA mutant si LSD1 anti-LSD1  uncropped.tif
- Figure 1-figure supplement 1 source data 1/annotated/figure supplement 1C cell expression LSD1-531AA mutant si LSD1 anti-gapdh  uncropped.tif
- __MACOSX/Figure 1-figure supplement 1 source data 1/annotated/._figure supplement 1C cell expression LSD1-531AA mutant si LSD1 anti-gapdh  uncropped.tif
- Figure 1-figure supplement 1 source data 1/annotated/figure supplement 1A H520 si LSD1 -1 -3utr anti-H3K27me3   uncropped.tif
- __MACOSX/Figure 1-figure supplement 1 source data 1/annotated/._figure supplement 1A H520 si LSD1 -1 -3utr anti-H3K27me3   uncropped.tif
- Figure 1-figure supplement 1 source data 1/annotated/figure supplement 1C cell expression LSD1-531AA mutant si LSD1 anti-Flag-LSD1-531aa  uncropped.tif
- __MACOSX/Figure 1-figure supplement 1 source data 1/annotated/._figure supplement 1C cell expression LSD1-531AA mutant si LSD1 anti-Flag-LSD1-531aa  uncropped.tif
- Figure 1-figure supplement 1 source data 1/annotated/figure supplement 1C cell expression LSD1-531AA mutant si LSD1 anti-EZH2  uncropped.tif
- __MACOSX/Figure 1-figure supplement 1 source data 1/annotated/._figure supplement 1C cell expression LSD1-531AA mutant si LSD1 anti-EZH2  uncropped.tif
