# Supplementary material for: A methylation-phosphorylation switch controls EZH2 stability and hematopoiesis
Source: eLife. 2024 Feb 12;13:e86168. doi: 10.7554/eLife.86168 (PMC10901513; doi:10.7554/eLife.86168)
Supplement: Figure 2—source data 1. [file elife-86168-fig2-data1.zip]

Archive with 122 entries (120 files):
- Figure 2 source data 1/
- __MACOSX/._Figure 2 source data 1
- Figure 2 source data 1/annotated/
- __MACOSX/Figure 2 source data 1/._annotated
- Figure 2 source data 1/Fig.2F Western anti-lsd1.tif
- __MACOSX/Figure 2 source data 1/._Fig.2F Western anti-lsd1.tif
- Figure 2 source data 1/Fig.2B 20220805 MEF WT L3-KO CHECK ezh2  anti-ezh2  uncropped.tif
- __MACOSX/Figure 2 source data 1/._Fig.2B 20220805 MEF WT L3-KO CHECK ezh2  anti-ezh2  uncropped.tif
- Figure 2 source data 1/Fig.2G 20220801 si lsd1 l3 #2 anti-flag-EZH2 uncropped.tif
- __MACOSX/Figure 2 source data 1/._Fig.2G 20220801 si lsd1 l3 #2 anti-flag-EZH2 uncropped.tif
- Figure 2 source data 1/Fig.2B 20220805 MEF WT L3-KO CHECK ezh2  anti-actin  uncropped.tif
- __MACOSX/Figure 2 source data 1/._Fig.2B 20220805 MEF WT L3-KO CHECK ezh2  anti-actin  uncropped.tif
- Figure 2 source data 1/Fig.2E 20220202 mef actin lsd1 l3flox anti-LSD1  uncropped.tif
- __MACOSX/Figure 2 source data 1/._Fig.2E 20220202 mef actin lsd1 l3flox anti-LSD1  uncropped.tif
- Figure 2 source data 1/Fig.2G 20220801 si lsd1 l3 #2 anti-L3MBTL3 uncropped.TIF
- __MACOSX/Figure 2 source data 1/._Fig.2G 20220801 si lsd1 l3 #2 anti-L3MBTL3 uncropped.TIF
- Figure 2 source data 1/Fig.2B 20220805 MEF WT L3-KO CHECK ezh2  anti-H3k27me3  uncropped.tif
- __MACOSX/Figure 2 source data 1/._Fig.2B 20220805 MEF WT L3-KO CHECK ezh2  anti-H3k27me3  uncropped.tif
- Figure 2 source data 1/Fig.2G 20220801 si lsd1 l3 #2 anti-flag-actin uncropped.tif
- __MACOSX/Figure 2 source data 1/._Fig.2G 20220801 si lsd1 l3 #2 anti-flag-actin uncropped.tif
- Figure 2 source data 1/Fig.2D 20211129 nestin-l3fl stain h3k27me3 ctrl -6.tif
- __MACOSX/Figure 2 source data 1/._Fig.2D 20211129 nestin-l3fl stain h3k27me3 ctrl -6.tif
- Figure 2 source data 1/Fig.2B 20220805 MEF WT L3-KO CHECK ezh2  anti-H3  uncropped.tif
- __MACOSX/Figure 2 source data 1/._Fig.2B 20220805 MEF WT L3-KO CHECK ezh2  anti-H3  uncropped.tif
- Figure 2 source data 1/Figure 2-annotated source data.pdf
- __MACOSX/Figure 2 source data 1/._Figure 2-annotated source data.pdf
- Figure 2 source data 1/Fig.2F Western anti-ezh2.tif
- __MACOSX/Figure 2 source data 1/._Fig.2F Western anti-ezh2.tif
- Figure 2 source data 1/Fig.2F Western anti-flag-EZH2.tif
- __MACOSX/Figure 2 source data 1/._Fig.2F Western anti-flag-EZH2.tif
- Figure 2 source data 1/Fig.2G 20220801 si lsd1 l3 #2 anti-LSD1 uncropped.TIF
- __MACOSX/Figure 2 source data 1/._Fig.2G 20220801 si lsd1 l3 #2 anti-LSD1 uncropped.TIF
- Figure 2 source data 1/Fig.2A Western anti-EZH2.tif
- __MACOSX/Figure 2 source data 1/._Fig.2A Western anti-EZH2.tif
- Figure 2 source data 1/Fig.2F Western anti-actin.tif
- __MACOSX/Figure 2 source data 1/._Fig.2F Western anti-actin.tif
- Figure 2 source data 1/Fig.2B MEF WT L3-KO CHECK ezh2  anti-L3MBTL3  uncropped.tif
- __MACOSX/Figure 2 source data 1/._Fig.2B MEF WT L3-KO CHECK ezh2  anti-L3MBTL3  uncropped.tif
- Figure 2 source data 1/Fig.2E 20220202 mef actin lsd1 l3flox anti-Actin  uncropped.tif
- __MACOSX/Figure 2 source data 1/._Fig.2E 20220202 mef actin lsd1 l3flox anti-Actin  uncropped.tif
- Figure 2 source data 1/Fig.2A Western anti-ACTIN.tif
- __MACOSX/Figure 2 source data 1/._Fig.2A Western anti-ACTIN.tif
- Figure 2 source data 1/Fig.2C 20211102 nestin-l3flox anti-ezh2.tif
- __MACOSX/Figure 2 source data 1/._Fig.2C 20211102 nestin-l3flox anti-ezh2.tif
- Figure 2 source data 1/Fig.2C 20211102 nestin-l3flox anti-L3MBTL3.tif
- __MACOSX/Figure 2 source data 1/._Fig.2C 20211102 nestin-l3flox anti-L3MBTL3.tif
- Figure 2 source data 1/Fig.2D 20211125 nestin-l3fl stain ezh2 flfl 1.tif
- __MACOSX/Figure 2 source data 1/._Fig.2D 20211125 nestin-l3fl stain ezh2 flfl 1.tif
- Figure 2 source data 1/Fig.2E 20220202 mef actin lsd1 l3flox anti-H3  upcropped.tif
- __MACOSX/Figure 2 source data 1/._Fig.2E 20220202 mef actin lsd1 l3flox anti-H3  upcropped.tif
- Figure 2 source data 1/Fig.2C 20211102 nestin-l3flox anti-actin.tif
- __MACOSX/Figure 2 source data 1/._Fig.2C 20211102 nestin-l3flox anti-actin.tif
- Figure 2 source data 1/Fig.2F Western anti-l3.tif
- __MACOSX/Figure 2 source data 1/._Fig.2F Western anti-l3.tif
- Figure 2 source data 1/Fig.2E 20220202 mef actin lsd1 l3flox anti-H3K27me3  uncropped.tif
- __MACOSX/Figure 2 source data 1/._Fig.2E 20220202 mef actin lsd1 l3flox anti-H3K27me3  uncropped.tif
- Figure 2 source data 1/Fig.2E 20220202 mef actin lsd1 l3flox anti-EZH2   uncropped.tif
- __MACOSX/Figure 2 source data 1/._Fig.2E 20220202 mef actin lsd1 l3flox anti-EZH2   uncropped.tif
- Figure 2 source data 1/Fig.2C 20211102 nestin-l3flox anti-suz12.tif
- __MACOSX/Figure 2 source data 1/._Fig.2C 20211102 nestin-l3flox anti-suz12.tif
- Figure 2 source data 1/Fig.2D 20211129 nestin-l3fl stain h3k27me3 flfl  6.tif
- __MACOSX/Figure 2 source data 1/._Fig.2D 20211129 nestin-l3fl stain h3k27me3 flfl  6.tif
- Figure 2 source data 1/Fig.2A Western anti-SUZ12.tif
- __MACOSX/Figure 2 source data 1/._Fig.2A Western anti-SUZ12.tif
- Figure 2 source data 1/Fig.2A Western anti-L3MBTL3.tif
- __MACOSX/Figure 2 source data 1/._Fig.2A Western anti-L3MBTL3.tif
- Figure 2 source data 1/Fig.2D 20211125 nestin-l3fl stain ezh2 ctrl  3.tif
- __MACOSX/Figure 2 source data 1/._Fig.2D 20211125 nestin-l3fl stain ezh2 ctrl  3.tif
- Figure 2 source data 1/annotated/Fig.2F Western anti-lsd1.tif
- __MACOSX/Figure 2 source data 1/annotated/._Fig.2F Western anti-lsd1.tif
- Figure 2 source data 1/annotated/Fig.2B 20220805 MEF WT L3-KO CHECK ezh2  anti-ezh2  uncropped.tif
- __MACOSX/Figure 2 source data 1/annotated/._Fig.2B 20220805 MEF WT L3-KO CHECK ezh2  anti-ezh2  uncropped.tif
- Figure 2 source data 1/annotated/Fig.2G 20220801 si lsd1 l3 #2 anti-flag-EZH2 uncropped.tif
- __MACOSX/Figure 2 source data 1/annotated/._Fig.2G 20220801 si lsd1 l3 #2 anti-flag-EZH2 uncropped.tif
- Figure 2 source data 1/annotated/Fig.2B 20220805 MEF WT L3-KO CHECK ezh2  anti-actin  uncropped.tif
- __MACOSX/Figure 2 source data 1/annotated/._Fig.2B 20220805 MEF WT L3-KO CHECK ezh2  anti-actin  uncropped.tif
- Figure 2 source data 1/annotated/Fig.2G 20220801 si lsd1 l3 #2 anti-L3MBTL3 uncropped.TIF
- __MACOSX/Figure 2 source data 1/annotated/._Fig.2G 20220801 si lsd1 l3 #2 anti-L3MBTL3 uncropped.TIF
- Figure 2 source data 1/annotated/Fig.2B 20220805 MEF WT L3-KO CHECK ezh2  anti-H3k27me3  uncropped.tif
- __MACOSX/Figure 2 source data 1/annotated/._Fig.2B 20220805 MEF WT L3-KO CHECK ezh2  anti-H3k27me3  uncropped.tif
- Figure 2 source data 1/annotated/Fig.2G 20220801 si lsd1 l3 #2 anti-flag-actin uncropped.tif
- __MACOSX/Figure 2 source data 1/annotated/._Fig.2G 20220801 si lsd1 l3 #2 anti-flag-actin uncropped.tif
- Figure 2 source data 1/annotated/Fig.2B 20220805 MEF WT L3-KO CHECK ezh2  anti-H3  uncropped.tif
- __MACOSX/Figure 2 source data 1/annotated/._Fig.2B 20220805 MEF WT L3-KO CHECK ezh2  anti-H3  uncropped.tif
- Figure 2 source data 1/annotated/Fig.2F Western anti-ezh2.tif
- __MACOSX/Figure 2 source data 1/annotated/._Fig.2F Western anti-ezh2.tif
- Figure 2 source data 1/annotated/Fig.2F Western anti-flag-EZH2.tif
- __MACOSX/Figure 2 source data 1/annotated/._Fig.2F Western anti-flag-EZH2.tif
- Figure 2 source data 1/annotated/Fig.2G 20220801 si lsd1 l3 #2 anti-LSD1 uncropped.TIF
- __MACOSX/Figure 2 source data 1/annotated/._Fig.2G 20220801 si lsd1 l3 #2 anti-LSD1 uncropped.TIF
- Figure 2 source data 1/annotated/Fig.2B MEF WT L3-KO CHECK ezh2  anti-L3MBTL3   uncropped.tif
- __MACOSX/Figure 2 source data 1/annotated/._Fig.2B MEF WT L3-KO CHECK ezh2  anti-L3MBTL3   uncropped.tif
- Figure 2 source data 1/annotated/Fig.2E 20220202 mef actin lsd1 l3flox anti-H3K27me3 uncropped.tif
- __MACOSX/Figure 2 source data 1/annotated/._Fig.2E 20220202 mef actin lsd1 l3flox anti-H3K27me3 uncropped.tif
- Figure 2 source data 1/annotated/Fig.2A Western anti-EZH2.tif
- __MACOSX/Figure 2 source data 1/annotated/._Fig.2A Western anti-EZH2.tif
- Figure 2 source data 1/annotated/Fig.2F Western anti-actin.tif
- __MACOSX/Figure 2 source data 1/annotated/._Fig.2F Western anti-actin.tif
- Figure 2 source data 1/annotated/Fig.2A Western anti-ACTIN.tif
- __MACOSX/Figure 2 source data 1/annotated/._Fig.2A Western anti-ACTIN.tif
- Figure 2 source data 1/annotated/Fig.2C 20211102 nestin-l3flox anti-ezh2.tif
- __MACOSX/Figure 2 source data 1/annotated/._Fig.2C 20211102 nestin-l3flox anti-ezh2.tif
- Figure 2 source data 1/annotated/Fig.2C 20211102 nestin-l3flox anti-L3MBTL3.tif
- __MACOSX/Figure 2 source data 1/annotated/._Fig.2C 20211102 nestin-l3flox anti-L3MBTL3.tif
- Figure 2 source data 1/annotated/Fig.2E 20220202 mef actin lsd1 l3flox anti-LSD1 uncropped.tif
- __MACOSX/Figure 2 source data 1/annotated/._Fig.2E 20220202 mef actin lsd1 l3flox anti-LSD1 uncropped.tif
- Figure 2 source data 1/annotated/Fig.2E 20220202 mef actin lsd1 l3flox anti-EZH2  uncropped.tif
- __MACOSX/Figure 2 source data 1/annotated/._Fig.2E 20220202 mef actin lsd1 l3flox anti-EZH2  uncropped.tif
- Figure 2 source data 1/annotated/Fig.2E 20220202 mef actin lsd1 l3flox anti-H3 upcropped.tif
- __MACOSX/Figure 2 source data 1/annotated/._Fig.2E 20220202 mef actin lsd1 l3flox anti-H3 upcropped.tif
- Figure 2 source data 1/annotated/Fig.2C 20211102 nestin-l3flox anti-actin.tif
- __MACOSX/Figure 2 source data 1/annotated/._Fig.2C 20211102 nestin-l3flox anti-actin.tif
- Figure 2 source data 1/annotated/Fig.2F Western anti-l3.tif
- __MACOSX/Figure 2 source data 1/annotated/._Fig.2F Western anti-l3.tif
- Figure 2 source data 1/annotated/Fig.2E 20220202 mef actin lsd1 l3flox anti-Actin uncropped.tif
- __MACOSX/Figure 2 source data 1/annotated/._Fig.2E 20220202 mef actin lsd1 l3flox anti-Actin uncropped.tif
- Figure 2 source data 1/annotated/Fig.2C 20211102 nestin-l3flox anti-suz12.tif
- __MACOSX/Figure 2 source data 1/annotated/._Fig.2C 20211102 nestin-l3flox anti-suz12.tif
- Figure 2 source data 1/annotated/Fig.2A Western anti-SUZ12.tif
- __MACOSX/Figure 2 source data 1/annotated/._Fig.2A Western anti-SUZ12.tif
- Figure 2 source data 1/annotated/Fig.2A Western anti-L3MBTL3.tif
- __MACOSX/Figure 2 source data 1/annotated/._Fig.2A Western anti-L3MBTL3.tif
