# Supplementary material for: A methylation-phosphorylation switch controls EZH2 stability and hematopoiesis
Source: eLife. 2024 Feb 12;13:e86168. doi: 10.7554/eLife.86168 (PMC10901513; doi:10.7554/eLife.86168)
Supplement: Figure 2—figure supplement 2—source data 1. [file elife-86168-fig2-figsupp2-data1.zip]

Archive with 30 entries (28 files):
- Figure 2-figure supplement2 source data 1/
- __MACOSX/._Figure 2-figure supplement2 source data 1
- Figure 2-figure supplement2 source data 1/annotated/
- __MACOSX/Figure 2-figure supplement2 source data 1/._annotated
- Figure 2-figure supplement2 source data 1/Figure2-figure supplement 2B  HCT116 WT L3-stable cell lines anti-EZH2  uncropped.tif
- __MACOSX/Figure 2-figure supplement2 source data 1/._Figure2-figure supplement 2B  HCT116 WT L3-stable cell lines anti-EZH2  uncropped.tif
- Figure 2-figure supplement2 source data 1/Figure2-figure supplement 2A hct116 wt l3-ko check EZH2 Anti-l3mbtl3 rep.1   uncropped.tif
- __MACOSX/Figure 2-figure supplement2 source data 1/._Figure2-figure supplement 2A hct116 wt l3-ko check EZH2 Anti-l3mbtl3 rep.1   uncropped.tif
- Figure 2-figure supplement2 source data 1/Figure2-figure supplement 2B  HCT116 WT L3-stable cell lines anti-GAPDH  uncropped.tif
- __MACOSX/Figure 2-figure supplement2 source data 1/._Figure2-figure supplement 2B  HCT116 WT L3-stable cell lines anti-GAPDH  uncropped.tif
- Figure 2-figure supplement2 source data 1/Figure2-figure supplement 2A hct116 wt l3-ko check EZH2 Anti-EZH2 rep.1   uncropped.tif
- __MACOSX/Figure 2-figure supplement2 source data 1/._Figure2-figure supplement 2A hct116 wt l3-ko check EZH2 Anti-EZH2 rep.1   uncropped.tif
- Figure 2-figure supplement2 source data 1/Figure2-figure supplement 2B  HCT116 WT L3-stable cell lines anti-flag-l3mbtl3  uncropped.tif
- __MACOSX/Figure 2-figure supplement2 source data 1/._Figure2-figure supplement 2B  HCT116 WT L3-stable cell lines anti-flag-l3mbtl3  uncropped.tif
- Figure 2-figure supplement2 source data 1/Figure2-figure supplement 2A hct116 wt l3-ko check EZH2 Anti-actin rep.1 uncropped.tif
- __MACOSX/Figure 2-figure supplement2 source data 1/._Figure2-figure supplement 2A hct116 wt l3-ko check EZH2 Anti-actin rep.1 uncropped.tif
- Figure 2-figure supplement2 source data 1/Figure2-figure supplement 2.pdf
- __MACOSX/Figure 2-figure supplement2 source data 1/._Figure2-figure supplement 2.pdf
- Figure 2-figure supplement2 source data 1/annotated/Figure2-figure supplement 2A hct116 wt l3-ko check EZH2 Anti-l3mbtl3 rep.1    uncropped.tif
- __MACOSX/Figure 2-figure supplement2 source data 1/annotated/._Figure2-figure supplement 2A hct116 wt l3-ko check EZH2 Anti-l3mbtl3 rep.1    uncropped.tif
- Figure 2-figure supplement2 source data 1/annotated/Figure2-figure supplement 2B HCT116 WT L3-stable cell lines anti-EZH2   uncropped.tif
- __MACOSX/Figure 2-figure supplement2 source data 1/annotated/._Figure2-figure supplement 2B HCT116 WT L3-stable cell lines anti-EZH2   uncropped.tif
- Figure 2-figure supplement2 source data 1/annotated/Figure2-figure supplement 2A hct116 wt l3-ko check EZH2 Anti-actin rep.1  uncropped.tif
- __MACOSX/Figure 2-figure supplement2 source data 1/annotated/._Figure2-figure supplement 2A hct116 wt l3-ko check EZH2 Anti-actin rep.1  uncropped.tif
- Figure 2-figure supplement2 source data 1/annotated/Figure2-figure supplement 2B  HCT116 WT L3-stable cell lines anti-GAPDH   uncropped.tif
- __MACOSX/Figure 2-figure supplement2 source data 1/annotated/._Figure2-figure supplement 2B  HCT116 WT L3-stable cell lines anti-GAPDH   uncropped.tif
- Figure 2-figure supplement2 source data 1/annotated/Figure2-figure supplement 2B  HCT116 WT L3-stable cell lines anti-flag-l3mbtl3   uncropped.tif
- __MACOSX/Figure 2-figure supplement2 source data 1/annotated/._Figure2-figure supplement 2B  HCT116 WT L3-stable cell lines anti-flag-l3mbtl3   uncropped.tif
- Figure 2-figure supplement2 source data 1/annotated/Figure2-figure supplement 2A hct116 wt l3-ko check EZH2 Anti-EZH2 rep.1    uncropped.tif
- __MACOSX/Figure 2-figure supplement2 source data 1/annotated/._Figure2-figure supplement 2A hct116 wt l3-ko check EZH2 Anti-EZH2 rep.1    uncropped.tif
