# Supplementary material for: A methylation-phosphorylation switch controls EZH2 stability and hematopoiesis
Source: eLife. 2024 Feb 12;13:e86168. doi: 10.7554/eLife.86168 (PMC10901513; doi:10.7554/eLife.86168)
Supplement: Figure 3—source data 1. [file elife-86168-fig3-data1.zip]

Archive with 70 entries (68 files):
- Figure 3 source data 1/
- __MACOSX/._Figure 3 source data 1
- Figure 3 source data 1/Fig.3D 20220429 dcaf5 e14.4  wt  anti h3k27me3  merge cut.tif
- __MACOSX/Figure 3 source data 1/._Fig.3D 20220429 dcaf5 e14.4  wt  anti h3k27me3  merge cut.tif
- Figure 3 source data 1/Fig.3F 20220801 si lsd1 d5 #2 anti-d5 rep3  uncropped.tif
- __MACOSX/Figure 3 source data 1/._Fig.3F 20220801 si lsd1 d5 #2 anti-d5 rep3  uncropped.tif
- Figure 3 source data 1/annotated/
- __MACOSX/Figure 3 source data 1/._annotated
- Figure 3 source data 1/Fig.3C 20220505 dcaf5 e14.5 head check ezh2 anti-H3 uncropped.tif
- __MACOSX/Figure 3 source data 1/._Fig.3C 20220505 dcaf5 e14.5 head check ezh2 anti-H3 uncropped.tif
- Figure 3 source data 1/Fig.3F 20220801 si lsd1 d5 #2 anti-flag-EZH2  uncropped.tif
- __MACOSX/Figure 3 source data 1/._Fig.3F 20220801 si lsd1 d5 #2 anti-flag-EZH2  uncropped.tif
- Figure 3 source data 1/Fig.3C 20220505 dcaf5 e14.5 head check ezh2 anti-h3k27me3 uncropped.tif
- __MACOSX/Figure 3 source data 1/._Fig.3C 20220505 dcaf5 e14.5 head check ezh2 anti-h3k27me3 uncropped.tif
- Figure 3 source data 1/Fig.3D 20220429 dcaf5 e14.5  wt  anti-ezh2 merge cut.tif
- __MACOSX/Figure 3 source data 1/._Fig.3D 20220429 dcaf5 e14.5  wt  anti-ezh2 merge cut.tif
- Figure 3 source data 1/Fig.3F 20220801 si lsd1 d5 #2 anti-actin rep3  uncropped.tif
- __MACOSX/Figure 3 source data 1/._Fig.3F 20220801 si lsd1 d5 #2 anti-actin rep3  uncropped.tif
- Figure 3 source data 1/Fig.3F 20220801 si lsd1 d5 #2 anti-lsd1 rep.3    uncropped.tif
- __MACOSX/Figure 3 source data 1/._Fig.3F 20220801 si lsd1 d5 #2 anti-lsd1 rep.3    uncropped.tif
- Figure 3 source data 1/Fig.3B  Uncropped.tif
- __MACOSX/Figure 3 source data 1/._Fig.3B  Uncropped.tif
- Figure 3 source data 1/Fig.3D 20220429 dcaf5 e14.5  ko  anti-ezh2  merge cut.tif
- __MACOSX/Figure 3 source data 1/._Fig.3D 20220429 dcaf5 e14.5  ko  anti-ezh2  merge cut.tif
- Figure 3 source data 1/Fig.3C 20220505 dcaf5 e14.5 head check ezh2 anti-actin uncropped.tif
- __MACOSX/Figure 3 source data 1/._Fig.3C 20220505 dcaf5 e14.5 head check ezh2 anti-actin uncropped.tif
- Figure 3 source data 1/Fig.3C 20220505 dcaf5 e14.5 head check ezh2 anti-DCAF5 uncropped.tif
- __MACOSX/Figure 3 source data 1/._Fig.3C 20220505 dcaf5 e14.5 head check ezh2 anti-DCAF5 uncropped.tif
- Figure 3 source data 1/Fig.3D 20220429 dcaf5-ko e14.5 anti-h3k27me3  merge cut.tif
- __MACOSX/Figure 3 source data 1/._Fig.3D 20220429 dcaf5-ko e14.5 anti-h3k27me3  merge cut.tif
- Figure 3 source data 1/Figure 3-annotated source data.pdf
- __MACOSX/Figure 3 source data 1/._Figure 3-annotated source data.pdf
- Figure 3 source data 1/Fig.3E 20220429 h1299-EZH2  si lsd1  D5 rescue 1 anti-Actin  uncropped.tif
- __MACOSX/Figure 3 source data 1/._Fig.3E 20220429 h1299-EZH2  si lsd1  D5 rescue 1 anti-Actin  uncropped.tif
- Figure 3 source data 1/Fig.3E 20220429 h1299-EZH2  si lsd1  D5 rescue 1 anti-flag-EZH2  uncropped.tif
- __MACOSX/Figure 3 source data 1/._Fig.3E 20220429 h1299-EZH2  si lsd1  D5 rescue 1 anti-flag-EZH2  uncropped.tif
- Figure 3 source data 1/Fig.3C 20220505 dcaf5 e14.5 head check ezh2 anti-ezh2 uncropped.tif
- __MACOSX/Figure 3 source data 1/._Fig.3C 20220505 dcaf5 e14.5 head check ezh2 anti-ezh2 uncropped.tif
- Figure 3 source data 1/Fig.3E 20220429 h1299-EZH2  si lsd1  D5 rescue 1 anti-LSD1  uncropped.tif
- __MACOSX/Figure 3 source data 1/._Fig.3E 20220429 h1299-EZH2  si lsd1  D5 rescue 1 anti-LSD1  uncropped.tif
- Figure 3 source data 1/Fig.3E 20220429 h1299-EZH2  si lsd1  D5 rescue 1 anti-D5  uncropped.tif
- __MACOSX/Figure 3 source data 1/._Fig.3E 20220429 h1299-EZH2  si lsd1  D5 rescue 1 anti-D5  uncropped.tif
- Figure 3 source data 1/annotated/Fig.3F 20220801 si lsd1 d5 #2 anti-d5 rep3  uncropped.tif
- __MACOSX/Figure 3 source data 1/annotated/._Fig.3F 20220801 si lsd1 d5 #2 anti-d5 rep3  uncropped.tif
- Figure 3 source data 1/annotated/Fig.3C 20220505 dcaf5 e14.5 head check ezh2 anti-H3 uncropped.tif
- __MACOSX/Figure 3 source data 1/annotated/._Fig.3C 20220505 dcaf5 e14.5 head check ezh2 anti-H3 uncropped.tif
- Figure 3 source data 1/annotated/Fig.3F 20220801 si lsd1 d5 #2 anti-flag-EZH2  uncropped.tif
- __MACOSX/Figure 3 source data 1/annotated/._Fig.3F 20220801 si lsd1 d5 #2 anti-flag-EZH2  uncropped.tif
- Figure 3 source data 1/annotated/Fig.3C 20220505 dcaf5 e14.5 head check ezh2 anti-h3k27me3 uncropped.tif
- __MACOSX/Figure 3 source data 1/annotated/._Fig.3C 20220505 dcaf5 e14.5 head check ezh2 anti-h3k27me3 uncropped.tif
- Figure 3 source data 1/annotated/Fig.3F 20220801 si lsd1 d5 #2 anti-actin rep3  uncropped.tif
- __MACOSX/Figure 3 source data 1/annotated/._Fig.3F 20220801 si lsd1 d5 #2 anti-actin rep3  uncropped.tif
- Figure 3 source data 1/annotated/Fig.3F 20220801 si lsd1 d5 #2 anti-lsd1 rep.3    uncropped.tif
- __MACOSX/Figure 3 source data 1/annotated/._Fig.3F 20220801 si lsd1 d5 #2 anti-lsd1 rep.3    uncropped.tif
- Figure 3 source data 1/annotated/Fig.3B  Uncropped.tif
- __MACOSX/Figure 3 source data 1/annotated/._Fig.3B  Uncropped.tif
- Figure 3 source data 1/annotated/Fig.3C 20220505 dcaf5 e14.5 head check ezh2 anti-actin uncropped.tif
- __MACOSX/Figure 3 source data 1/annotated/._Fig.3C 20220505 dcaf5 e14.5 head check ezh2 anti-actin uncropped.tif
- Figure 3 source data 1/annotated/Fig.3C 20220505 dcaf5 e14.5 head check ezh2 anti-DCAF5  uncropped.tif
- __MACOSX/Figure 3 source data 1/annotated/._Fig.3C 20220505 dcaf5 e14.5 head check ezh2 anti-DCAF5  uncropped.tif
- Figure 3 source data 1/annotated/Fig.3E 20220429 h1299-EZH2  si lsd1  D5 rescue 1 anti-Actin  uncropped.tif
- __MACOSX/Figure 3 source data 1/annotated/._Fig.3E 20220429 h1299-EZH2  si lsd1  D5 rescue 1 anti-Actin  uncropped.tif
- Figure 3 source data 1/annotated/Fig.3E 20220429 h1299-EZH2  si lsd1  D5 rescue 1 anti-flag-EZH2  uncropped.tif
- __MACOSX/Figure 3 source data 1/annotated/._Fig.3E 20220429 h1299-EZH2  si lsd1  D5 rescue 1 anti-flag-EZH2  uncropped.tif
- Figure 3 source data 1/annotated/Fig.3C 20220505 dcaf5 e14.5 head check ezh2 anti-ezh2 uncropped.tif
- __MACOSX/Figure 3 source data 1/annotated/._Fig.3C 20220505 dcaf5 e14.5 head check ezh2 anti-ezh2 uncropped.tif
- Figure 3 source data 1/annotated/Fig.3E 20220429 h1299-EZH2  si lsd1  D5 rescue 1 anti-LSD1  uncropped.tif
- __MACOSX/Figure 3 source data 1/annotated/._Fig.3E 20220429 h1299-EZH2  si lsd1  D5 rescue 1 anti-LSD1  uncropped.tif
- Figure 3 source data 1/annotated/Fig.3E 20220429 h1299-EZH2  si lsd1  D5 rescue 1 anti-D5  uncropped.tif
- __MACOSX/Figure 3 source data 1/annotated/._Fig.3E 20220429 h1299-EZH2  si lsd1  D5 rescue 1 anti-D5  uncropped.tif
