# Supplementary material for: A methylation-phosphorylation switch controls EZH2 stability and hematopoiesis
Source: eLife. 2024 Feb 12;13:e86168. doi: 10.7554/eLife.86168 (PMC10901513; doi:10.7554/eLife.86168)
Supplement: Figure 4—source data 1. [file elife-86168-fig4-data1.zip]

Archive with 130 entries (128 files):
- Figure 4 source data 1/
- __MACOSX/._Figure 4 source data 1
- Figure 4 source data 1/Fig.4E  202303 Nestin-cre lsd1flox Check EZH2K20me  anti-LSD1  uncropped.tif
- __MACOSX/Figure 4 source data 1/._Fig.4E  202303 Nestin-cre lsd1flox Check EZH2K20me  anti-LSD1  uncropped.tif
- Figure 4 source data 1/annotated/
- __MACOSX/Figure 4 source data 1/._annotated
- Figure 4 source data 1/Figure 4-annotated  source data.pdf
- __MACOSX/Figure 4 source data 1/._Figure 4-annotated  source data.pdf
- Figure 4 source data 1/Fig.4F mouse e15 embryo wt l3-ko ip EZH2 input anti-ezh2-k20me  uncropped.tif
- __MACOSX/Figure 4 source data 1/._Fig.4F mouse e15 embryo wt l3-ko ip EZH2 input anti-ezh2-k20me  uncropped.tif
- Figure 4 source data 1/Fig.4G 20230326 HCT116 transfect with set7 check EZH2 ANti-H3K27me3   uncropped.tif
- __MACOSX/Figure 4 source data 1/._Fig.4G 20230326 HCT116 transfect with set7 check EZH2 ANti-H3K27me3   uncropped.tif
- Figure 4 source data 1/Fig.4D hct116 si LSD1 -MG132 anti-H3  Uncropped.tif
- __MACOSX/Figure 4 source data 1/._Fig.4D hct116 si LSD1 -MG132 anti-H3  Uncropped.tif
- Figure 4 source data 1/Fig.4E  202303 Nestin-cre lsd1flox Check EZH2K20me  anti-H3K27me3   uncropped.tif
- __MACOSX/Figure 4 source data 1/._Fig.4E  202303 Nestin-cre lsd1flox Check EZH2K20me  anti-H3K27me3   uncropped.tif
- Figure 4 source data 1/Fig.4H 20200614 293-set7 l3-ip ip anti-l3.tif
- __MACOSX/Figure 4 source data 1/._Fig.4H 20200614 293-set7 l3-ip ip anti-l3.tif
- Figure 4 source data 1/Fig.4E  202303 Nestin-cre lsd1flox Check EZH2K20me  anti-H3  uncropped.tif
- __MACOSX/Figure 4 source data 1/._Fig.4E  202303 Nestin-cre lsd1flox Check EZH2K20me  anti-H3  uncropped.tif
- Figure 4 source data 1/Fig.4F  mouse e15 embryo wt l3-ko ip EZH2 ip anti-ezh2  uncropped.tif
- __MACOSX/Figure 4 source data 1/._Fig.4F  mouse e15 embryo wt l3-ko ip EZH2 ip anti-ezh2  uncropped.tif
- Figure 4 source data 1/Fig.4D hct116 si LSD1 -MG132 anti-LSD1  Uncropped.tif
- __MACOSX/Figure 4 source data 1/._Fig.4D hct116 si LSD1 -MG132 anti-LSD1  Uncropped.tif
- Figure 4 source data 1/Fig.4H 20200614 293-set7 l3-ip input anti-ezh2.tif
- __MACOSX/Figure 4 source data 1/._Fig.4H 20200614 293-set7 l3-ip input anti-ezh2.tif
- Figure 4 source data 1/Fig.4H 20200614 293-set7 l3-ip anti-actin.tif
- __MACOSX/Figure 4 source data 1/._Fig.4H 20200614 293-set7 l3-ip anti-actin.tif
- Figure 4 source data 1/Fig.4H 20200614 293-set7 l3-ip input anti-l3.tif
- __MACOSX/Figure 4 source data 1/._Fig.4H 20200614 293-set7 l3-ip input anti-l3.tif
- Figure 4 source data 1/Fig.4F mouse e15 embryo wt l3-ko ip EZH2 input anti-ezh2  uncropped.tif
- __MACOSX/Figure 4 source data 1/._Fig.4F mouse e15 embryo wt l3-ko ip EZH2 input anti-ezh2  uncropped.tif
- Figure 4 source data 1/Fig.4H 20200614 293-set7 l3-ip anti-set7.tif
- __MACOSX/Figure 4 source data 1/._Fig.4H 20200614 293-set7 l3-ip anti-set7.tif
- Figure 4 source data 1/Fig.4C 20220719 ezh2 gst- lsd1 demethylation anti-K20me  uncropped.tif
- __MACOSX/Figure 4 source data 1/._Fig.4C 20220719 ezh2 gst- lsd1 demethylation anti-K20me  uncropped.tif
- Figure 4 source data 1/Fig.4D hct116 si LSD1 -MG132 anti-ezh2K20me  Uncropped.tif
- __MACOSX/Figure 4 source data 1/._Fig.4D hct116 si LSD1 -MG132 anti-ezh2K20me  Uncropped.tif
- Figure 4 source data 1/Fig.4I Western  si lsd1  set7 rescue 1 anti-flag-EZH2  uncropped.tif
- __MACOSX/Figure 4 source data 1/._Fig.4I Western  si lsd1  set7 rescue 1 anti-flag-EZH2  uncropped.tif
- Figure 4 source data 1/Fig.4I Western  si lsd1  set7 rescue 1 anti-lsd1  uncropped.tif
- __MACOSX/Figure 4 source data 1/._Fig.4I Western  si lsd1  set7 rescue 1 anti-lsd1  uncropped.tif
- Figure 4 source data 1/Fig.4F  mouse e15 embryo wt l3-ko ip EZH2 ip anti-ezh2-k20me  uncropped.tif
- __MACOSX/Figure 4 source data 1/._Fig.4F  mouse e15 embryo wt l3-ko ip EZH2 ip anti-ezh2-k20me  uncropped.tif
- Figure 4 source data 1/Fig.4E 202303 Nestin-cre lsd1flox Check EZH2K20me  anti-EZH2  uncropped.tif
- __MACOSX/Figure 4 source data 1/._Fig.4E 202303 Nestin-cre lsd1flox Check EZH2K20me  anti-EZH2  uncropped.tif
- Figure 4 source data 1/Fig.4D hct116 si LSD1 -MG132 anti-H3K27me3   Uncropped.tif
- __MACOSX/Figure 4 source data 1/._Fig.4D hct116 si LSD1 -MG132 anti-H3K27me3   Uncropped.tif
- Figure 4 source data 1/Fig.4C 20220719 ezh2 gst- lsd1 demethylation anti-EZH2  uncropped.tif
- __MACOSX/Figure 4 source data 1/._Fig.4C 20220719 ezh2 gst- lsd1 demethylation anti-EZH2  uncropped.tif
- Figure 4 source data 1/Fig.4I Western  si lsd1  set7 rescue 1 anti-set7  uncropped.tif
- __MACOSX/Figure 4 source data 1/._Fig.4I Western  si lsd1  set7 rescue 1 anti-set7  uncropped.tif
- Figure 4 source data 1/Fig.4H 20200614 293-set7 l3-ip ip anti-ezh2-k20me.tif
- __MACOSX/Figure 4 source data 1/._Fig.4H 20200614 293-set7 l3-ip ip anti-ezh2-k20me.tif
- Figure 4 source data 1/Fig.4G 20230326 HCT116 transfect with set7 check EZH2 ANti-H3  uncropped.tif
- __MACOSX/Figure 4 source data 1/._Fig.4G 20230326 HCT116 transfect with set7 check EZH2 ANti-H3  uncropped.tif
- Figure 4 source data 1/Fig.4E  202303 Nestin-cre lsd1flox Check EZH2K20me  anti-EZH2-K20me  uncropped.tif
- __MACOSX/Figure 4 source data 1/._Fig.4E  202303 Nestin-cre lsd1flox Check EZH2K20me  anti-EZH2-K20me  uncropped.tif
- Figure 4 source data 1/Fig.4D hct116 si LSD1 -MG132 anti-ezh2  Uncropped.tif
- __MACOSX/Figure 4 source data 1/._Fig.4D hct116 si LSD1 -MG132 anti-ezh2  Uncropped.tif
- Figure 4 source data 1/Fig.4G 20230326 HCT116 transfect with set7 check EZH2 ANti-set7 uncropped.tif
- __MACOSX/Figure 4 source data 1/._Fig.4G 20230326 HCT116 transfect with set7 check EZH2 ANti-set7 uncropped.tif
- Figure 4 source data 1/Fig.4I Western  si lsd1  set7 rescue 1 anti-actin  uncropped.tif
- __MACOSX/Figure 4 source data 1/._Fig.4I Western  si lsd1  set7 rescue 1 anti-actin  uncropped.tif
- Figure 4 source data 1/Fig.4G  20230326 HCT116 transfect with set7 check EZH2 ANti-ezh2  uncropped.tif
- __MACOSX/Figure 4 source data 1/._Fig.4G  20230326 HCT116 transfect with set7 check EZH2 ANti-ezh2  uncropped.tif
- Figure 4 source data 1/Fig.4F  mouse e15 embryo wt l3-ko ip EZH2 input anti-l3mbtl3  uncropped.tif
- __MACOSX/Figure 4 source data 1/._Fig.4F  mouse e15 embryo wt l3-ko ip EZH2 input anti-l3mbtl3  uncropped.tif
- Figure 4 source data 1/annotated/Fig.4F mouse e15 embryo wt l3-ko ip EZH2 ip anti-ezh2   uncropped.tif
- __MACOSX/Figure 4 source data 1/annotated/._Fig.4F mouse e15 embryo wt l3-ko ip EZH2 ip anti-ezh2   uncropped.tif
- Figure 4 source data 1/annotated/Fig.4F mouse e15 embryo wt l3-ko ip EZH2 ip anti-ezh2-k20me   uncropped.tif
- __MACOSX/Figure 4 source data 1/annotated/._Fig.4F mouse e15 embryo wt l3-ko ip EZH2 ip anti-ezh2-k20me   uncropped.tif
- Figure 4 source data 1/annotated/Fig.4F mouse e15 embryo wt l3-ko ip EZH2 input anti-l3mbtl3   uncropped.tif
- __MACOSX/Figure 4 source data 1/annotated/._Fig.4F mouse e15 embryo wt l3-ko ip EZH2 input anti-l3mbtl3   uncropped.tif
- Figure 4 source data 1/annotated/Fig.4E 202303 Nestin-cre lsd1flox Check EZH2K20me  anti-EZH2   uncropped.tif
- __MACOSX/Figure 4 source data 1/annotated/._Fig.4E 202303 Nestin-cre lsd1flox Check EZH2K20me  anti-EZH2   uncropped.tif
- Figure 4 source data 1/annotated/Fig.4E  202303 Nestin-cre lsd1flox Check EZH2K20me  anti-LSD1   uncropped.tif
- __MACOSX/Figure 4 source data 1/annotated/._Fig.4E  202303 Nestin-cre lsd1flox Check EZH2K20me  anti-LSD1   uncropped.tif
- Figure 4 source data 1/annotated/Fig.4F mouse e15 embryo wt l3-ko ip EZH2 input anti-ezh2   uncropped.tif
- __MACOSX/Figure 4 source data 1/annotated/._Fig.4F mouse e15 embryo wt l3-ko ip EZH2 input anti-ezh2   uncropped.tif
- Figure 4 source data 1/annotated/Fig.4H 20200614 293-set7 l3-ip ip anti-l3.tif
- __MACOSX/Figure 4 source data 1/annotated/._Fig.4H 20200614 293-set7 l3-ip ip anti-l3.tif
- Figure 4 source data 1/annotated/Fig.4F mouse e15 embryo wt l3-ko ip EZH2 input anti-ezh2-k20me   uncropped.tif
- __MACOSX/Figure 4 source data 1/annotated/._Fig.4F mouse e15 embryo wt l3-ko ip EZH2 input anti-ezh2-k20me   uncropped.tif
- Figure 4 source data 1/annotated/Fig.4D hct116 si LSD1 -MG132 anti-H3K27me3    Uncropped.tif
- __MACOSX/Figure 4 source data 1/annotated/._Fig.4D hct116 si LSD1 -MG132 anti-H3K27me3    Uncropped.tif
- Figure 4 source data 1/annotated/Fig.4G 20230326 HCT116 transfect with set7 check EZH2 ANti-H3K27me3    uncropped.tif
- __MACOSX/Figure 4 source data 1/annotated/._Fig.4G 20230326 HCT116 transfect with set7 check EZH2 ANti-H3K27me3    uncropped.tif
- Figure 4 source data 1/annotated/Fig.4G 20230326 HCT116 transfect with set7 check EZH2 ANti-H3   uncropped.tif
- __MACOSX/Figure 4 source data 1/annotated/._Fig.4G 20230326 HCT116 transfect with set7 check EZH2 ANti-H3   uncropped.tif
- Figure 4 source data 1/annotated/Fig.4H 20200614 293-set7 l3-ip input anti-ezh2.tif
- __MACOSX/Figure 4 source data 1/annotated/._Fig.4H 20200614 293-set7 l3-ip input anti-ezh2.tif
- Figure 4 source data 1/annotated/Fig.4H 20200614 293-set7 l3-ip anti-actin.tif
- __MACOSX/Figure 4 source data 1/annotated/._Fig.4H 20200614 293-set7 l3-ip anti-actin.tif
- Figure 4 source data 1/annotated/Fig.4E  202303 Nestin-cre lsd1flox Check EZH2K20me  anti-H3   uncropped.tif
- __MACOSX/Figure 4 source data 1/annotated/._Fig.4E  202303 Nestin-cre lsd1flox Check EZH2K20me  anti-H3   uncropped.tif
- Figure 4 source data 1/annotated/Fig.4H 20200614 293-set7 l3-ip input anti-l3.tif
- __MACOSX/Figure 4 source data 1/annotated/._Fig.4H 20200614 293-set7 l3-ip input anti-l3.tif
- Figure 4 source data 1/annotated/Fig.4H 20200614 293-set7 l3-ip anti-set7.tif
- __MACOSX/Figure 4 source data 1/annotated/._Fig.4H 20200614 293-set7 l3-ip anti-set7.tif
- Figure 4 source data 1/annotated/Fig.4C 20220719 ezh2 gst- lsd1 demethylation anti-K20me  uncropped.tif
- __MACOSX/Figure 4 source data 1/annotated/._Fig.4C 20220719 ezh2 gst- lsd1 demethylation anti-K20me  uncropped.tif
- Figure 4 source data 1/annotated/Fig.4I Western  si lsd1  set7 rescue 1 anti-flag-EZH2  uncropped.tif
- __MACOSX/Figure 4 source data 1/annotated/._Fig.4I Western  si lsd1  set7 rescue 1 anti-flag-EZH2  uncropped.tif
- Figure 4 source data 1/annotated/Fig.4I Western  si lsd1  set7 rescue 1 anti-lsd1  uncropped.tif
- __MACOSX/Figure 4 source data 1/annotated/._Fig.4I Western  si lsd1  set7 rescue 1 anti-lsd1  uncropped.tif
- Figure 4 source data 1/annotated/Fig.4E  202303 Nestin-cre lsd1flox Check EZH2K20me  anti-H3K27me3    uncropped.tif
- __MACOSX/Figure 4 source data 1/annotated/._Fig.4E  202303 Nestin-cre lsd1flox Check EZH2K20me  anti-H3K27me3    uncropped.tif
- Figure 4 source data 1/annotated/Fig.4D hct116 si LSD1 -MG132 anti-LSD1   Uncropped.tif
- __MACOSX/Figure 4 source data 1/annotated/._Fig.4D hct116 si LSD1 -MG132 anti-LSD1   Uncropped.tif
- Figure 4 source data 1/annotated/Fig.4D hct116 si LSD1 -MG132 anti-ezh2   Uncropped.tif
- __MACOSX/Figure 4 source data 1/annotated/._Fig.4D hct116 si LSD1 -MG132 anti-ezh2   Uncropped.tif
- Figure 4 source data 1/annotated/Fig.4C 20220719 ezh2 gst- lsd1 demethylation anti-EZH2  uncropped.tif
- __MACOSX/Figure 4 source data 1/annotated/._Fig.4C 20220719 ezh2 gst- lsd1 demethylation anti-EZH2  uncropped.tif
- Figure 4 source data 1/annotated/Fig.4E 202303 Nestin-cre lsd1flox Check EZH2K20me  anti-EZH2-K20me   uncropped.tif
- __MACOSX/Figure 4 source data 1/annotated/._Fig.4E 202303 Nestin-cre lsd1flox Check EZH2K20me  anti-EZH2-K20me   uncropped.tif
- Figure 4 source data 1/annotated/Fig.4I Western  si lsd1  set7 rescue 1 anti-set7  uncropped.tif
- __MACOSX/Figure 4 source data 1/annotated/._Fig.4I Western  si lsd1  set7 rescue 1 anti-set7  uncropped.tif
- Figure 4 source data 1/annotated/Fig.4H 20200614 293-set7 l3-ip ip anti-ezh2-k20me.tif
- __MACOSX/Figure 4 source data 1/annotated/._Fig.4H 20200614 293-set7 l3-ip ip anti-ezh2-k20me.tif
- Figure 4 source data 1/annotated/Fig.4G 20230326 HCT116 transfect with set7 check EZH2 ANti-ezh2   uncropped.tif
- __MACOSX/Figure 4 source data 1/annotated/._Fig.4G 20230326 HCT116 transfect with set7 check EZH2 ANti-ezh2   uncropped.tif
- Figure 4 source data 1/annotated/Fig.4D hct116 si LSD1 -MG132 anti-ezh2K20me   Uncropped.tif
- __MACOSX/Figure 4 source data 1/annotated/._Fig.4D hct116 si LSD1 -MG132 anti-ezh2K20me   Uncropped.tif
- Figure 4 source data 1/annotated/Fig.4I Western  si lsd1  set7 rescue 1 anti-actin  uncropped.tif
- __MACOSX/Figure 4 source data 1/annotated/._Fig.4I Western  si lsd1  set7 rescue 1 anti-actin  uncropped.tif
- Figure 4 source data 1/annotated/Fig.4D hct116 si LSD1 -MG132 anti-H3   Uncropped.tif
- __MACOSX/Figure 4 source data 1/annotated/._Fig.4D hct116 si LSD1 -MG132 anti-H3   Uncropped.tif
- Figure 4 source data 1/annotated/Fig.4G 20230326 HCT116 transfect with set7 check EZH2 ANti-set7  uncropped.tif
- __MACOSX/Figure 4 source data 1/annotated/._Fig.4G 20230326 HCT116 transfect with set7 check EZH2 ANti-set7  uncropped.tif
