# Supplementary material for: A methylation-phosphorylation switch controls EZH2 stability and hematopoiesis
Source: eLife. 2024 Feb 12;13:e86168. doi: 10.7554/eLife.86168 (PMC10901513; doi:10.7554/eLife.86168)
Supplement: Figure 4—figure supplement 1—source data 1. [file elife-86168-fig4-figsupp1-data1.zip]

Archive with 22 entries (20 files):
- Figure 4-figure supplement 1 source data 1/
- __MACOSX/._Figure 4-figure supplement 1 source data 1
- Figure 4-figure supplement 1 source data 1/annotated/
- __MACOSX/Figure 4-figure supplement 1 source data 1/._annotated
- Figure 4-figure supplement 1 source data 1/20220722 ezh2 k20me peptide antibody test anti-EZH2 Cropped.tif
- __MACOSX/Figure 4-figure supplement 1 source data 1/._20220722 ezh2 k20me peptide antibody test anti-EZH2 Cropped.tif
- Figure 4-figure supplement 1 source data 1/dot blot EZH2 for k20me2 k20me3 k17me anti-EZH2  uncropped.tif
- __MACOSX/Figure 4-figure supplement 1 source data 1/._dot blot EZH2 for k20me2 k20me3 k17me anti-EZH2  uncropped.tif
- Figure 4-figure supplement 1 source data 1/Figure 4-figure supplement 1.pdf
- __MACOSX/Figure 4-figure supplement 1 source data 1/._Figure 4-figure supplement 1.pdf
- Figure 4-figure supplement 1 source data 1/dot blot EZH2 for k20me2 k20me3 k17me anti-EZH2-k20me  uncropped.tif
- __MACOSX/Figure 4-figure supplement 1 source data 1/._dot blot EZH2 for k20me2 k20me3 k17me anti-EZH2-k20me  uncropped.tif
- Figure 4-figure supplement 1 source data 1/20220722 ezh2 k20me peptide antibody test anti-EZH2-k20me Cropped.tif
- __MACOSX/Figure 4-figure supplement 1 source data 1/._20220722 ezh2 k20me peptide antibody test anti-EZH2-k20me Cropped.tif
- Figure 4-figure supplement 1 source data 1/annotated/Figure supplement1 ezh2 k20me peptide antibody test anti-EZH2-k20me unCropped.tif
- __MACOSX/Figure 4-figure supplement 1 source data 1/annotated/._Figure supplement1 ezh2 k20me peptide antibody test anti-EZH2-k20me unCropped.tif
- Figure 4-figure supplement 1 source data 1/annotated/dot blot EZH2 for k20me2 k20me3 k17me anti-EZH2-k20me   uncropped.tif
- __MACOSX/Figure 4-figure supplement 1 source data 1/annotated/._dot blot EZH2 for k20me2 k20me3 k17me anti-EZH2-k20me   uncropped.tif
- Figure 4-figure supplement 1 source data 1/annotated/dot blot EZH2 for k20me2 k20me3 k17me anti-EZH2   uncropped.tif
- __MACOSX/Figure 4-figure supplement 1 source data 1/annotated/._dot blot EZH2 for k20me2 k20me3 k17me anti-EZH2   uncropped.tif
- Figure 4-figure supplement 1 source data 1/annotated/Figure supplement1 ezh2 k20me peptide antibody test anti-EZH2 unCropped.tif
- __MACOSX/Figure 4-figure supplement 1 source data 1/annotated/._Figure supplement1 ezh2 k20me peptide antibody test anti-EZH2 unCropped.tif
