# Supplementary material for: A methylation-phosphorylation switch controls EZH2 stability and hematopoiesis
Source: eLife. 2024 Feb 12;13:e86168. doi: 10.7554/eLife.86168 (PMC10901513; doi:10.7554/eLife.86168)
Supplement: Figure 4—figure supplement 2—source data 1. [file elife-86168-fig4-figsupp2-data1.zip]

Archive with 90 entries (88 files):
- Figure 4-figure supplement 2 source data 1/
- __MACOSX/._Figure 4-figure supplement 2 source data 1
- Figure 4-figure supplement 2 source data 1/annotated/
- __MACOSX/Figure 4-figure supplement 2 source data 1/._annotated
- Figure 4-figure supplement 2 source data 1/Figure 4-figure supplement   2A  Hct116 SI set7 check ezh2  anti-EZH2K20me  Uncropped.tif
- __MACOSX/Figure 4-figure supplement 2 source data 1/._Figure 4-figure supplement   2A  Hct116 SI set7 check ezh2  anti-EZH2K20me  Uncropped.tif
- Figure 4-figure supplement 2 source data 1/Figure 4-figure supplement   2C    HA-EZH2 si phf20l1 l3 anti-phf20l1 uncropped 2.tif
- __MACOSX/Figure 4-figure supplement 2 source data 1/._Figure 4-figure supplement   2C    HA-EZH2 si phf20l1 l3 anti-phf20l1 uncropped 2.tif
- Figure 4-figure supplement 2 source data 1/Figure 4-figure supplement   2B HA-EZH2 si phf20l1 l3 anti-phf20l1 uncropped 3.tif
- __MACOSX/Figure 4-figure supplement 2 source data 1/._Figure 4-figure supplement   2B HA-EZH2 si phf20l1 l3 anti-phf20l1 uncropped 3.tif
- Figure 4-figure supplement 2 source data 1/Figure 4-figure supplement   2D 20220713 T47D +set7 check h3k27me3 ezh2 k20me s21p  anti-actin  uncropped.tif
- __MACOSX/Figure 4-figure supplement 2 source data 1/._Figure 4-figure supplement   2D 20220713 T47D +set7 check h3k27me3 ezh2 k20me s21p  anti-actin  uncropped.tif
- Figure 4-figure supplement 2 source data 1/Figure 4-figure supplement   2D 20220713 T47D +set7 check h3k27me3 ezh2 k20me s21p  anti-H3 uncropped.tif
- __MACOSX/Figure 4-figure supplement 2 source data 1/._Figure 4-figure supplement   2D 20220713 T47D +set7 check h3k27me3 ezh2 k20me s21p  anti-H3 uncropped.tif
- Figure 4-figure supplement 2 source data 1/Figure 4-figure supplement   2B   Western  si lsd1 SET7 #2 anti-LSD1 rep2  uncropped.tif
- __MACOSX/Figure 4-figure supplement 2 source data 1/._Figure 4-figure supplement   2B   Western  si lsd1 SET7 #2 anti-LSD1 rep2  uncropped.tif
- Figure 4-figure supplement 2 source data 1/Figure 4-figure supplement   2B   Western  si lsd1 SET7 #2 anti-flag-EZH2 rep2  uncropped.tif
- __MACOSX/Figure 4-figure supplement 2 source data 1/._Figure 4-figure supplement   2B   Western  si lsd1 SET7 #2 anti-flag-EZH2 rep2  uncropped.tif
- Figure 4-figure supplement 2 source data 1/Figure 4-figure supplement   2D20220713 T47D +set7 check h3k27me3 ezh2 k20me s21p  anti-EZH2-K20me 3 uncropped.tif
- __MACOSX/Figure 4-figure supplement 2 source data 1/._Figure 4-figure supplement   2D20220713 T47D +set7 check h3k27me3 ezh2 k20me s21p  anti-EZH2-K20me 3 uncropped.tif
- Figure 4-figure supplement 2 source data 1/Figure 4-figure supplement   2B   Western  si lsd1 SET7 #2 anti-set7 rep2  uncropped.tif
- __MACOSX/Figure 4-figure supplement 2 source data 1/._Figure 4-figure supplement   2B   Western  si lsd1 SET7 #2 anti-set7 rep2  uncropped.tif
- Figure 4-figure supplement 2 source data 1/Figure 4-figure supplement   2C   HA-EZH2 si phf20l1 l3 anti-ACTIN uncropped 2.tif
- __MACOSX/Figure 4-figure supplement 2 source data 1/._Figure 4-figure supplement   2C   HA-EZH2 si phf20l1 l3 anti-ACTIN uncropped 2.tif
- Figure 4-figure supplement 2 source data 1/Figure 4-figure supplement   2D 20220713 T47D +set7 check h3k27me3 ezh2 k20me s21p  anti-SET7  uncropped.tif
- __MACOSX/Figure 4-figure supplement 2 source data 1/._Figure 4-figure supplement   2D 20220713 T47D +set7 check h3k27me3 ezh2 k20me s21p  anti-SET7  uncropped.tif
- Figure 4-figure supplement 2 source data 1/Figure 4-figure supplement   2D 20220713 T47D +set7 check h3k27me3 ezh2 k20me s21p  anti-H3K27me3 uncropped.tif
- __MACOSX/Figure 4-figure supplement 2 source data 1/._Figure 4-figure supplement   2D 20220713 T47D +set7 check h3k27me3 ezh2 k20me s21p  anti-H3K27me3 uncropped.tif
- Figure 4-figure supplement 2 source data 1/Figure 4-figure supplement   2A   Hct116 SI set7 check ezh2  anti-EZH2  Uncropped.tif
- __MACOSX/Figure 4-figure supplement 2 source data 1/._Figure 4-figure supplement   2A   Hct116 SI set7 check ezh2  anti-EZH2  Uncropped.tif
- Figure 4-figure supplement 2 source data 1/Figure 4-figure supplement   2B HA-EZH2 si phf20l1 l3 anti-HA-EZH2 uncropped 3.tif
- __MACOSX/Figure 4-figure supplement 2 source data 1/._Figure 4-figure supplement   2B HA-EZH2 si phf20l1 l3 anti-HA-EZH2 uncropped 3.tif
- Figure 4-figure supplement 2 source data 1/Figure 4-figure supplement   2A  Hct116 SI set7 check ezh2  anti-SET7  Uncropped.tif
- __MACOSX/Figure 4-figure supplement 2 source data 1/._Figure 4-figure supplement   2A  Hct116 SI set7 check ezh2  anti-SET7  Uncropped.tif
- Figure 4-figure supplement 2 source data 1/Figure 4-figure supplement   2C    HA-EZH2 si phf20l1 l3 anti-HA-EZH2 uncropped 2.tif
- __MACOSX/Figure 4-figure supplement 2 source data 1/._Figure 4-figure supplement   2C    HA-EZH2 si phf20l1 l3 anti-HA-EZH2 uncropped 2.tif
- Figure 4-figure supplement 2 source data 1/Figure 4-figure supplement   2B Western si lsd1 SET7 #2 anti-Actin rep2  uncropped.tif
- __MACOSX/Figure 4-figure supplement 2 source data 1/._Figure 4-figure supplement   2B Western si lsd1 SET7 #2 anti-Actin rep2  uncropped.tif
- Figure 4-figure supplement 2 source data 1/Figure 4-figure supplement   2A  Hct116 SI set7 check ezh2  anti-gapdH  Uncropped.tif
- __MACOSX/Figure 4-figure supplement 2 source data 1/._Figure 4-figure supplement   2A  Hct116 SI set7 check ezh2  anti-gapdH  Uncropped.tif
- Figure 4-figure supplement 2 source data 1/Figure 4-figure supplement   2B HA-EZH2 si phf20l1 l3 anti-ACTIN uncropped 3.tif
- __MACOSX/Figure 4-figure supplement 2 source data 1/._Figure 4-figure supplement   2B HA-EZH2 si phf20l1 l3 anti-ACTIN uncropped 3.tif
- Figure 4-figure supplement 2 source data 1/Figure 4-figure supplement   2D 20220713 T47D +set7 check h3k27me3 ezh2 k20me s21p  anti-EZH2  uncropped.tif
- __MACOSX/Figure 4-figure supplement 2 source data 1/._Figure 4-figure supplement   2D 20220713 T47D +set7 check h3k27me3 ezh2 k20me s21p  anti-EZH2  uncropped.tif
- Figure 4-figure supplement 2 source data 1/Figure 4-figure supplement 2.pdf
- __MACOSX/Figure 4-figure supplement 2 source data 1/._Figure 4-figure supplement 2.pdf
- Figure 4-figure supplement 2 source data 1/Figure 4-figure supplement   2C    HA-EZH2 si phf20l1 l3 anti-L3MBTL3 uncropped 2.tif
- __MACOSX/Figure 4-figure supplement 2 source data 1/._Figure 4-figure supplement   2C    HA-EZH2 si phf20l1 l3 anti-L3MBTL3 uncropped 2.tif
- Figure 4-figure supplement 2 source data 1/Figure 4-figure supplement   2B HA-EZH2 si phf20l1 l3 anti-L3MBTL3 uncropped 3.tif
- __MACOSX/Figure 4-figure supplement 2 source data 1/._Figure 4-figure supplement   2B HA-EZH2 si phf20l1 l3 anti-L3MBTL3 uncropped 3.tif
- Figure 4-figure supplement 2 source data 1/Figure 4-figure supplement   2D 20220713 T47D +set7 check h3k27me3 ezh2 k20me s21p  anti-EZH2-S21p  uncropped.tif
- __MACOSX/Figure 4-figure supplement 2 source data 1/._Figure 4-figure supplement   2D 20220713 T47D +set7 check h3k27me3 ezh2 k20me s21p  anti-EZH2-S21p  uncropped.tif
- Figure 4-figure supplement 2 source data 1/annotated/Figure 4-figure supplement   2C HA-EZH2 si phf20l1 l3 anti-ACTIN  uncropped 2.tif
- __MACOSX/Figure 4-figure supplement 2 source data 1/annotated/._Figure 4-figure supplement   2C HA-EZH2 si phf20l1 l3 anti-ACTIN  uncropped 2.tif
- Figure 4-figure supplement 2 source data 1/annotated/Figure 4-figure supplement   2B HA-EZH2 si phf20l1 l3 anti-ACTIN  uncropped 3.tif
- __MACOSX/Figure 4-figure supplement 2 source data 1/annotated/._Figure 4-figure supplement   2B HA-EZH2 si phf20l1 l3 anti-ACTIN  uncropped 3.tif
- Figure 4-figure supplement 2 source data 1/annotated/Figure 4-figure supplement   2A Hct116 SI set7 check ezh2  anti-EZH2   Uncropped.tif
- __MACOSX/Figure 4-figure supplement 2 source data 1/annotated/._Figure 4-figure supplement   2A Hct116 SI set7 check ezh2  anti-EZH2   Uncropped.tif
- Figure 4-figure supplement 2 source data 1/annotated/Figure 4-figure supplement   2A   Hct116 SI set7 check ezh2  anti-EZH2K20me   Uncropped.tif
- __MACOSX/Figure 4-figure supplement 2 source data 1/annotated/._Figure 4-figure supplement   2A   Hct116 SI set7 check ezh2  anti-EZH2K20me   Uncropped.tif
- Figure 4-figure supplement 2 source data 1/annotated/Figure 4-figure supplement   2A   Hct116 SI set7 check ezh2  anti-gapdH   Uncropped.tif
- __MACOSX/Figure 4-figure supplement 2 source data 1/annotated/._Figure 4-figure supplement   2A   Hct116 SI set7 check ezh2  anti-gapdH   Uncropped.tif
- Figure 4-figure supplement 2 source data 1/annotated/Figure 4-figure supplement   2D20220713 T47D +set7 check h3k27me3 ezh2 k20me s21p  anti-EZH2-K20me 3 uncropped.tif
- __MACOSX/Figure 4-figure supplement 2 source data 1/annotated/._Figure 4-figure supplement   2D20220713 T47D +set7 check h3k27me3 ezh2 k20me s21p  anti-EZH2-K20me 3 uncropped.tif
- Figure 4-figure supplement 2 source data 1/annotated/Figure 4-figure supplement   2D20220713 T47D +set7 check h3k27me3 ezh2 k20me s21p  anti-H3 uncropped.tif
- __MACOSX/Figure 4-figure supplement 2 source data 1/annotated/._Figure 4-figure supplement   2D20220713 T47D +set7 check h3k27me3 ezh2 k20me s21p  anti-H3 uncropped.tif
- Figure 4-figure supplement 2 source data 1/annotated/Figure 4-figure supplement   2B  HA-EZH2 si phf20l1 l3 anti-HA-EZH2  uncropped 3.tif
- __MACOSX/Figure 4-figure supplement 2 source data 1/annotated/._Figure 4-figure supplement   2B  HA-EZH2 si phf20l1 l3 anti-HA-EZH2  uncropped 3.tif
- Figure 4-figure supplement 2 source data 1/annotated/Figure 4-figure supplement   2D 20220713 T47D +set7 check h3k27me3 ezh2 k20me s21p  anti-SET7  uncropped.tif
- __MACOSX/Figure 4-figure supplement 2 source data 1/annotated/._Figure 4-figure supplement   2D 20220713 T47D +set7 check h3k27me3 ezh2 k20me s21p  anti-SET7  uncropped.tif
- Figure 4-figure supplement 2 source data 1/annotated/Figure 4-figure supplement   2C  HA-EZH2 si phf20l1 l3 anti-phf20l1  uncropped 2.tif
- __MACOSX/Figure 4-figure supplement 2 source data 1/annotated/._Figure 4-figure supplement   2C  HA-EZH2 si phf20l1 l3 anti-phf20l1  uncropped 2.tif
- Figure 4-figure supplement 2 source data 1/annotated/Figure 4-figure supplement   2C  HA-EZH2 si phf20l1 l3 anti-L3MBTL3  uncropped 2.tif
- __MACOSX/Figure 4-figure supplement 2 source data 1/annotated/._Figure 4-figure supplement   2C  HA-EZH2 si phf20l1 l3 anti-L3MBTL3  uncropped 2.tif
- Figure 4-figure supplement 2 source data 1/annotated/Figure 4-figure supplement   2D20220713 T47D +set7 check h3k27me3 ezh2 k20me s21p  anti-EZH2-S21p  uncropped.tif
- __MACOSX/Figure 4-figure supplement 2 source data 1/annotated/._Figure 4-figure supplement   2D20220713 T47D +set7 check h3k27me3 ezh2 k20me s21p  anti-EZH2-S21p  uncropped.tif
- Figure 4-figure supplement 2 source data 1/annotated/Figure 4-figure supplement   2D 20220713 T47D +set7 check h3k27me3 ezh2 k20me s21p  anti-H3K27me3 uncropped.tif
- __MACOSX/Figure 4-figure supplement 2 source data 1/annotated/._Figure 4-figure supplement   2D 20220713 T47D +set7 check h3k27me3 ezh2 k20me s21p  anti-H3K27me3 uncropped.tif
- Figure 4-figure supplement 2 source data 1/annotated/Figure 4-figure supplement   2C  HA-EZH2 si phf20l1 l3 anti-HA-EZH2  uncropped 2.tif
- __MACOSX/Figure 4-figure supplement 2 source data 1/annotated/._Figure 4-figure supplement   2C  HA-EZH2 si phf20l1 l3 anti-HA-EZH2  uncropped 2.tif
- Figure 4-figure supplement 2 source data 1/annotated/Figure 4-figure supplement   2B HA-EZH2 si phf20l1 l3 anti-L3MBTL3  uncropped 3.tif
- __MACOSX/Figure 4-figure supplement 2 source data 1/annotated/._Figure 4-figure supplement   2B HA-EZH2 si phf20l1 l3 anti-L3MBTL3  uncropped 3.tif
- Figure 4-figure supplement 2 source data 1/annotated/Figure 4-figure supplement   2B HA-EZH2 si phf20l1 l3 anti-phf20l1  uncropped 3.tif
- __MACOSX/Figure 4-figure supplement 2 source data 1/annotated/._Figure 4-figure supplement   2B HA-EZH2 si phf20l1 l3 anti-phf20l1  uncropped 3.tif
- Figure 4-figure supplement 2 source data 1/annotated/Figure 4-figure supplement   2D 20220713 T47D +set7 check h3k27me3 ezh2 k20me s21p  anti-EZH2  uncropped.tif
- __MACOSX/Figure 4-figure supplement 2 source data 1/annotated/._Figure 4-figure supplement   2D 20220713 T47D +set7 check h3k27me3 ezh2 k20me s21p  anti-EZH2  uncropped.tif
- Figure 4-figure supplement 2 source data 1/annotated/Figure 4-figure supplement   2A Hct116 SI set7 check ezh2  anti-SET7   Uncropped.tif
- __MACOSX/Figure 4-figure supplement 2 source data 1/annotated/._Figure 4-figure supplement   2A Hct116 SI set7 check ezh2  anti-SET7   Uncropped.tif
- Figure 4-figure supplement 2 source data 1/annotated/Figure 4-figure supplement   2D  20220713 T47D +set7 check h3k27me3 ezh2 k20me s21p  anti-actin  uncropped.tif
- __MACOSX/Figure 4-figure supplement 2 source data 1/annotated/._Figure 4-figure supplement   2D  20220713 T47D +set7 check h3k27me3 ezh2 k20me s21p  anti-actin  uncropped.tif
