# Supplementary material for: A methylation-phosphorylation switch controls EZH2 stability and hematopoiesis
Source: eLife. 2024 Feb 12;13:e86168. doi: 10.7554/eLife.86168 (PMC10901513; doi:10.7554/eLife.86168)
Supplement: Figure 5—source data 1. [file elife-86168-fig5-data1.zip]

Archive with 164 entries (162 files):
- Figure 5 source data 1/
- __MACOSX/._Figure 5 source data 1
- Figure 5 source data 1/Fig.5A  mouse brain e14 e18 p0 check EZH2 K20me anti-ezh2-s21p  uncropped.tif
- __MACOSX/Figure 5 source data 1/._Fig.5A  mouse brain e14 e18 p0 check EZH2 K20me anti-ezh2-s21p  uncropped.tif
- Figure 5 source data 1/annotated/
- __MACOSX/Figure 5 source data 1/._annotated
- Figure 5 source data 1/Fig.5C 20200306 EZH2 ip anti-EZH2.tif
- __MACOSX/Figure 5 source data 1/._Fig.5C 20200306 EZH2 ip anti-EZH2.tif
- Figure 5 source data 1/Fig.5D 20220502 293t l3 ip with ezh2 transfect with set7 wt h297a input anti-l3  uncropped.tif
- __MACOSX/Figure 5 source data 1/._Fig.5D 20220502 293t l3 ip with ezh2 transfect with set7 wt h297a input anti-l3  uncropped.tif
- Figure 5 source data 1/Fig.5F 20220614 G401 EZH2 WT K20R S21A SI LSD1-2  Anti-actin   Uncropped.tif
- __MACOSX/Figure 5 source data 1/._Fig.5F 20220614 G401 EZH2 WT K20R S21A SI LSD1-2  Anti-actin   Uncropped.tif
- Figure 5 source data 1/Fig.5H  ezh2 wt k20r ub input anti-SET7.tif
- __MACOSX/Figure 5 source data 1/._Fig.5H  ezh2 wt k20r ub input anti-SET7.tif
- Figure 5 source data 1/Fig.5D 20220502 293t l3 ip with ezh2 transfect with set7 wt h297a iP-L3 anti-EZH2  uncropped.tif
- __MACOSX/Figure 5 source data 1/._Fig.5D 20220502 293t l3 ip with ezh2 transfect with set7 wt h297a iP-L3 anti-EZH2  uncropped.tif
- Figure 5 source data 1/Fig.5E 20200710 h1299-ezh2 ip-ha IP l3mbtl3.tif
- __MACOSX/Figure 5 source data 1/._Fig.5E 20200710 h1299-ezh2 ip-ha IP l3mbtl3.tif
- Figure 5 source data 1/Fig.5F 20220614 G401 EZH2 WT K20R S21A SI LSD1-2  Anti-H3  Uncropped.tif
- __MACOSX/Figure 5 source data 1/._Fig.5F 20220614 G401 EZH2 WT K20R S21A SI LSD1-2  Anti-H3  Uncropped.tif
- Figure 5 source data 1/Fig.5F 20220614 G401 EZH2 WT K20R S21A SI LSD1-2  Anti-H3k27me3  Uncropped.tif
- __MACOSX/Figure 5 source data 1/._Fig.5F 20220614 G401 EZH2 WT K20R S21A SI LSD1-2  Anti-H3k27me3  Uncropped.tif
- Figure 5 source data 1/Fig.5H   ezh2 wt k20r ub gfp-IP anti-GFP-EZH2 1.tif
- __MACOSX/Figure 5 source data 1/._Fig.5H   ezh2 wt k20r ub gfp-IP anti-GFP-EZH2 1.tif
- Figure 5 source data 1/Fig.5E 20200710 h1299-ezh2 ip-ha input ha-ezh2.tif
- __MACOSX/Figure 5 source data 1/._Fig.5E 20200710 h1299-ezh2 ip-ha input ha-ezh2.tif
- Figure 5 source data 1/Fig.5F 20220614 G401 EZH2 WT K20R S21A SI LSD1-2  Anti-HA-EZH2  Uncropped.tif
- __MACOSX/Figure 5 source data 1/._Fig.5F 20220614 G401 EZH2 WT K20R S21A SI LSD1-2  Anti-HA-EZH2  Uncropped.tif
- Figure 5 source data 1/Fig.5F  EZH2 WT K20R S21A SI LSD1-2  Anti-EZH2  Uncropped.tif
- __MACOSX/Figure 5 source data 1/._Fig.5F  EZH2 WT K20R S21A SI LSD1-2  Anti-EZH2  Uncropped.tif
- Figure 5 source data 1/Fig.5G  EZH2-UB Anti-Flag-DCAF5.tif
- __MACOSX/Figure 5 source data 1/._Fig.5G  EZH2-UB Anti-Flag-DCAF5.tif
- Figure 5 source data 1/Figure 5-annotated source data .pdf
- __MACOSX/Figure 5 source data 1/._Figure 5-annotated source data .pdf
- Figure 5 source data 1/Fig.5D 20220502 293t l3 ip with ezh2 transfect with set7 wt h297a input anti-SET7  uncropped.tif
- __MACOSX/Figure 5 source data 1/._Fig.5D 20220502 293t l3 ip with ezh2 transfect with set7 wt h297a input anti-SET7  uncropped.tif
- Figure 5 source data 1/Fig.5G UB Anti-SET7.tif
- __MACOSX/Figure 5 source data 1/._Fig.5G UB Anti-SET7.tif
- Figure 5 source data 1/Fig.5A 20210811 mouse brain e14 e18 p0 check EZH2 K20me anti-ezh2-k20me  uncropped.tif
- __MACOSX/Figure 5 source data 1/._Fig.5A 20210811 mouse brain e14 e18 p0 check EZH2 K20me anti-ezh2-k20me  uncropped.tif
- Figure 5 source data 1/Fig.5H   ezh2 wt k20r ub input anti-Actin.tif
- __MACOSX/Figure 5 source data 1/._Fig.5H   ezh2 wt k20r ub input anti-Actin.tif
- Figure 5 source data 1/Fig.5E 20200710 h1299-ezh2 ip-ha input set7.tif
- __MACOSX/Figure 5 source data 1/._Fig.5E 20200710 h1299-ezh2 ip-ha input set7.tif
- Figure 5 source data 1/Fig.5B l3-lacz.tiff
- __MACOSX/Figure 5 source data 1/._Fig.5B l3-lacz.tiff
- Figure 5 source data 1/Fig.5G EZH2-UB Anti-L3MBTL3.tif
- __MACOSX/Figure 5 source data 1/._Fig.5G EZH2-UB Anti-L3MBTL3.tif
- Figure 5 source data 1/Fig.5A 20210811 mouse brain e14 e18 p0 check EZH2 K20me anti-actin  uncropped.tif
- __MACOSX/Figure 5 source data 1/._Fig.5A 20210811 mouse brain e14 e18 p0 check EZH2 K20me anti-actin  uncropped.tif
- Figure 5 source data 1/Fig.5D 20220502 293t l3 ip with ezh2 transfect with set7 wt h297a input anti-EZH2  uncropped.tif
- __MACOSX/Figure 5 source data 1/._Fig.5D 20220502 293t l3 ip with ezh2 transfect with set7 wt h297a input anti-EZH2  uncropped.tif
- Figure 5 source data 1/Fig.5A 20210811 mouse brain e14 e18 p0 check EZH2 K20me anti-ezh2  uncropped.tif
- __MACOSX/Figure 5 source data 1/._Fig.5A 20210811 mouse brain e14 e18 p0 check EZH2 K20me anti-ezh2  uncropped.tif
- Figure 5 source data 1/Fig.5D 20220502 293t l3 ip with ezh2 transfect with set7 wt h297a iP-L3 anti-L3  uncropped.tif
- __MACOSX/Figure 5 source data 1/._Fig.5D 20220502 293t l3 ip with ezh2 transfect with set7 wt h297a iP-L3 anti-L3  uncropped.tif
- Figure 5 source data 1/Fig.5H  ezh2 wt k20r ub input anti-EGFP-EZH2.tif
- __MACOSX/Figure 5 source data 1/._Fig.5H  ezh2 wt k20r ub input anti-EGFP-EZH2.tif
- Figure 5 source data 1/Fig.5F 20220614 G401 EZH2 WT K20R S21A SI LSD1-2  Anti-lsd1  Uncropped.tif
- __MACOSX/Figure 5 source data 1/._Fig.5F 20220614 G401 EZH2 WT K20R S21A SI LSD1-2  Anti-lsd1  Uncropped.tif
- Figure 5 source data 1/Fig.5G  EZH2-UB IP Anti-GFP-EZH2.tif
- __MACOSX/Figure 5 source data 1/._Fig.5G  EZH2-UB IP Anti-GFP-EZH2.tif
- Figure 5 source data 1/Fig.5A 20210811 mouse brain e14 e18 p0 check EZH2 K20me anti-H3K27me3  uncropped.tif
- __MACOSX/Figure 5 source data 1/._Fig.5A 20210811 mouse brain e14 e18 p0 check EZH2 K20me anti-H3K27me3  uncropped.tif
- Figure 5 source data 1/Fig.5C 20200306 L3MBTL3 ip anti-L3.tif
- __MACOSX/Figure 5 source data 1/._Fig.5C 20200306 L3MBTL3 ip anti-L3.tif
- Figure 5 source data 1/Fig.5E 20200710 h1299-ezh2 ip-ha input Actin.tif
- __MACOSX/Figure 5 source data 1/._Fig.5E 20200710 h1299-ezh2 ip-ha input Actin.tif
- Figure 5 source data 1/Fig.5A 20210811 mouse brain e14 e18 p0 check EZH2 K20me anti-H3  uncropped.tif
- __MACOSX/Figure 5 source data 1/._Fig.5A 20210811 mouse brain e14 e18 p0 check EZH2 K20me anti-H3  uncropped.tif
- Figure 5 source data 1/Fig.5E 20200710 h1299-ezh2 ip-ha IP ha-ezh2.tif
- __MACOSX/Figure 5 source data 1/._Fig.5E 20200710 h1299-ezh2 ip-ha IP ha-ezh2.tif
- Figure 5 source data 1/Fig.5H   ezh2 wt k20r ub input anti-flag-D5.tif
- __MACOSX/Figure 5 source data 1/._Fig.5H   ezh2 wt k20r ub input anti-flag-D5.tif
- Figure 5 source data 1/Fig.5G  EZH2-UB Anti-Actin.tif
- __MACOSX/Figure 5 source data 1/._Fig.5G  EZH2-UB Anti-Actin.tif
- Figure 5 source data 1/Fig.5F G401 EZH2 WT K20R S21A SI LSD1-2  Anti-EZH2-K20me  Uncropped.tif
- __MACOSX/Figure 5 source data 1/._Fig.5F G401 EZH2 WT K20R S21A SI LSD1-2  Anti-EZH2-K20me  Uncropped.tif
- Figure 5 source data 1/Fig.5E 20200710 h1299-ezh2 ip-ha input L3MBTL3.tif
- __MACOSX/Figure 5 source data 1/._Fig.5E 20200710 h1299-ezh2 ip-ha input L3MBTL3.tif
- Figure 5 source data 1/Fig.5D 20220502 293t l3 ip with ezh2 transfect with set7 wt h297a  anti-actin  uncropped.tif
- __MACOSX/Figure 5 source data 1/._Fig.5D 20220502 293t l3 ip with ezh2 transfect with set7 wt h297a  anti-actin  uncropped.tif
- Figure 5 source data 1/Fig.5G  EZH2-UB Anti-EGFP-EZH2.tif
- __MACOSX/Figure 5 source data 1/._Fig.5G  EZH2-UB Anti-EGFP-EZH2.tif
- Figure 5 source data 1/Fig.5H   ezh2 wt k20r ub input anti-L3.tif
- __MACOSX/Figure 5 source data 1/._Fig.5H   ezh2 wt k20r ub input anti-L3.tif
- Figure 5 source data 1/annotated/Fig.5C 20200306 EZH2 ip anti-EZH2.tif
- __MACOSX/Figure 5 source data 1/annotated/._Fig.5C 20200306 EZH2 ip anti-EZH2.tif
- Figure 5 source data 1/annotated/Fig.5D 20220502 293t l3 ip with ezh2 transfect with set7 wt h297a input anti-l3  uncropped.tif
- __MACOSX/Figure 5 source data 1/annotated/._Fig.5D 20220502 293t l3 ip with ezh2 transfect with set7 wt h297a input anti-l3  uncropped.tif
- Figure 5 source data 1/annotated/Fig.5F 20220614 G401 EZH2 WT K20R S21A SI LSD1-2  Anti-actin   Uncropped.tif
- __MACOSX/Figure 5 source data 1/annotated/._Fig.5F 20220614 G401 EZH2 WT K20R S21A SI LSD1-2  Anti-actin   Uncropped.tif
- Figure 5 source data 1/annotated/Fig.5H  ezh2 wt k20r ub input anti-SET7.tif
- __MACOSX/Figure 5 source data 1/annotated/._Fig.5H  ezh2 wt k20r ub input anti-SET7.tif
- Figure 5 source data 1/annotated/Fig.5A  mouse brain e14 e18 p0 check EZH2 K20me anti-H3K27me3   uncropped.tif
- __MACOSX/Figure 5 source data 1/annotated/._Fig.5A  mouse brain e14 e18 p0 check EZH2 K20me anti-H3K27me3   uncropped.tif
- Figure 5 source data 1/annotated/Fig.5D 20220502 293t l3 ip with ezh2 transfect with set7 wt h297a iP-L3 anti-EZH2  uncropped.tif
- __MACOSX/Figure 5 source data 1/annotated/._Fig.5D 20220502 293t l3 ip with ezh2 transfect with set7 wt h297a iP-L3 anti-EZH2  uncropped.tif
- Figure 5 source data 1/annotated/Fig.5E 20200710 h1299-ezh2 ip-ha IP l3mbtl3.tif
- __MACOSX/Figure 5 source data 1/annotated/._Fig.5E 20200710 h1299-ezh2 ip-ha IP l3mbtl3.tif
- Figure 5 source data 1/annotated/Fig.5F 20220614 G401 EZH2 WT K20R S21A SI LSD1-2  Anti-H3  Uncropped.tif
- __MACOSX/Figure 5 source data 1/annotated/._Fig.5F 20220614 G401 EZH2 WT K20R S21A SI LSD1-2  Anti-H3  Uncropped.tif
- Figure 5 source data 1/annotated/Fig.5F 20220614 G401 EZH2 WT K20R S21A SI LSD1-2  Anti-H3k27me3  Uncropped.tif
- __MACOSX/Figure 5 source data 1/annotated/._Fig.5F 20220614 G401 EZH2 WT K20R S21A SI LSD1-2  Anti-H3k27me3  Uncropped.tif
- Figure 5 source data 1/annotated/Fig.5H   ezh2 wt k20r ub gfp-IP anti-GFP-EZH2 1.tif
- __MACOSX/Figure 5 source data 1/annotated/._Fig.5H   ezh2 wt k20r ub gfp-IP anti-GFP-EZH2 1.tif
- Figure 5 source data 1/annotated/Fig.5E 20200710 h1299-ezh2 ip-ha input ha-ezh2.tif
- __MACOSX/Figure 5 source data 1/annotated/._Fig.5E 20200710 h1299-ezh2 ip-ha input ha-ezh2.tif
- Figure 5 source data 1/annotated/Fig.5F 20220614 G401 EZH2 WT K20R S21A SI LSD1-2  Anti-HA-EZH2  Uncropped.tif
- __MACOSX/Figure 5 source data 1/annotated/._Fig.5F 20220614 G401 EZH2 WT K20R S21A SI LSD1-2  Anti-HA-EZH2  Uncropped.tif
- Figure 5 source data 1/annotated/Fig.5G  EZH2-UB Anti-Flag-DCAF5.tif
- __MACOSX/Figure 5 source data 1/annotated/._Fig.5G  EZH2-UB Anti-Flag-DCAF5.tif
- Figure 5 source data 1/annotated/Fig.5D 20220502 293t l3 ip with ezh2 transfect with set7 wt h297a input anti-SET7  uncropped.tif
- __MACOSX/Figure 5 source data 1/annotated/._Fig.5D 20220502 293t l3 ip with ezh2 transfect with set7 wt h297a input anti-SET7  uncropped.tif
- Figure 5 source data 1/annotated/Fig.5G UB Anti-SET7.tif
- __MACOSX/Figure 5 source data 1/annotated/._Fig.5G UB Anti-SET7.tif
- Figure 5 source data 1/annotated/Fig.5A 20210811 mouse brain e14 e18 p0 check EZH2 K20me anti-ezh2-k20me  uncropped.tif
- __MACOSX/Figure 5 source data 1/annotated/._Fig.5A 20210811 mouse brain e14 e18 p0 check EZH2 K20me anti-ezh2-k20me  uncropped.tif
- Figure 5 source data 1/annotated/Fig.5H   ezh2 wt k20r ub input anti-Actin.tif
- __MACOSX/Figure 5 source data 1/annotated/._Fig.5H   ezh2 wt k20r ub input anti-Actin.tif
- Figure 5 source data 1/annotated/Fig.5E 20200710 h1299-ezh2 ip-ha input set7.tif
- __MACOSX/Figure 5 source data 1/annotated/._Fig.5E 20200710 h1299-ezh2 ip-ha input set7.tif
- Figure 5 source data 1/annotated/Fig.5G EZH2-UB Anti-L3MBTL3.tif
- __MACOSX/Figure 5 source data 1/annotated/._Fig.5G EZH2-UB Anti-L3MBTL3.tif
- Figure 5 source data 1/annotated/Fig.5A 20210811 mouse brain e14 e18 p0 check EZH2 K20me anti-actin  uncropped.tif
- __MACOSX/Figure 5 source data 1/annotated/._Fig.5A 20210811 mouse brain e14 e18 p0 check EZH2 K20me anti-actin  uncropped.tif
- Figure 5 source data 1/annotated/Fig.5D 20220502 293t l3 ip with ezh2 transfect with set7 wt h297a input anti-EZH2  uncropped.tif
- __MACOSX/Figure 5 source data 1/annotated/._Fig.5D 20220502 293t l3 ip with ezh2 transfect with set7 wt h297a input anti-EZH2  uncropped.tif
- Figure 5 source data 1/annotated/Fig.5A 20210811 mouse brain e14 e18 p0 check EZH2 K20me anti-ezh2  uncropped.tif
- __MACOSX/Figure 5 source data 1/annotated/._Fig.5A 20210811 mouse brain e14 e18 p0 check EZH2 K20me anti-ezh2  uncropped.tif
- Figure 5 source data 1/annotated/Fig.5D 20220502 293t l3 ip with ezh2 transfect with set7 wt h297a iP-L3 anti-L3  uncropped.tif
- __MACOSX/Figure 5 source data 1/annotated/._Fig.5D 20220502 293t l3 ip with ezh2 transfect with set7 wt h297a iP-L3 anti-L3  uncropped.tif
- Figure 5 source data 1/annotated/Fig.5H  ezh2 wt k20r ub input anti-EGFP-EZH2.tif
- __MACOSX/Figure 5 source data 1/annotated/._Fig.5H  ezh2 wt k20r ub input anti-EGFP-EZH2.tif
- Figure 5 source data 1/annotated/Fig.5F 20220614 G401 EZH2 WT K20R S21A SI LSD1-2  Anti-lsd1  Uncropped.tif
- __MACOSX/Figure 5 source data 1/annotated/._Fig.5F 20220614 G401 EZH2 WT K20R S21A SI LSD1-2  Anti-lsd1  Uncropped.tif
- Figure 5 source data 1/annotated/Fig.5G  EZH2-UB IP Anti-GFP-EZH2.tif
- __MACOSX/Figure 5 source data 1/annotated/._Fig.5G  EZH2-UB IP Anti-GFP-EZH2.tif
- Figure 5 source data 1/annotated/Fig.5A 20210811 mouse brain e14 e18 p0 check EZH2 K20me anti-ezh2-s21p   uncropped.tif
- __MACOSX/Figure 5 source data 1/annotated/._Fig.5A 20210811 mouse brain e14 e18 p0 check EZH2 K20me anti-ezh2-s21p   uncropped.tif
- Figure 5 source data 1/annotated/Fig.5A  mouse brain e14 e18 p0 check EZH2 K20me anti-H3  uncropped.tif
- __MACOSX/Figure 5 source data 1/annotated/._Fig.5A  mouse brain e14 e18 p0 check EZH2 K20me anti-H3  uncropped.tif
- Figure 5 source data 1/annotated/Fig.5C 20200306 L3MBTL3 ip anti-L3.tif
- __MACOSX/Figure 5 source data 1/annotated/._Fig.5C 20200306 L3MBTL3 ip anti-L3.tif
- Figure 5 source data 1/annotated/Fig.5E 20200710 h1299-ezh2 ip-ha input Actin.tif
- __MACOSX/Figure 5 source data 1/annotated/._Fig.5E 20200710 h1299-ezh2 ip-ha input Actin.tif
- Figure 5 source data 1/annotated/Fig.5F G401 EZH2 WT K20R S21A SI LSD1-2  Anti-EZH2   Uncropped.tif
- __MACOSX/Figure 5 source data 1/annotated/._Fig.5F G401 EZH2 WT K20R S21A SI LSD1-2  Anti-EZH2   Uncropped.tif
- Figure 5 source data 1/annotated/Fig.5E 20200710 h1299-ezh2 ip-ha IP ha-ezh2.tif
- __MACOSX/Figure 5 source data 1/annotated/._Fig.5E 20200710 h1299-ezh2 ip-ha IP ha-ezh2.tif
- Figure 5 source data 1/annotated/Fig.5H   ezh2 wt k20r ub input anti-flag-D5.tif
- __MACOSX/Figure 5 source data 1/annotated/._Fig.5H   ezh2 wt k20r ub input anti-flag-D5.tif
- Figure 5 source data 1/annotated/Fig.5G  EZH2-UB Anti-Actin.tif
- __MACOSX/Figure 5 source data 1/annotated/._Fig.5G  EZH2-UB Anti-Actin.tif
- Figure 5 source data 1/annotated/Fig.5F G401 EZH2 WT K20R S21A SI LSD1-2  Anti-EZH2-K20me  Uncropped.tif
- __MACOSX/Figure 5 source data 1/annotated/._Fig.5F G401 EZH2 WT K20R S21A SI LSD1-2  Anti-EZH2-K20me  Uncropped.tif
- Figure 5 source data 1/annotated/Fig.5E 20200710 h1299-ezh2 ip-ha input L3MBTL3.tif
- __MACOSX/Figure 5 source data 1/annotated/._Fig.5E 20200710 h1299-ezh2 ip-ha input L3MBTL3.tif
- Figure 5 source data 1/annotated/Fig.5D 20220502 293t l3 ip with ezh2 transfect with set7 wt h297a  anti-actin  uncropped.tif
- __MACOSX/Figure 5 source data 1/annotated/._Fig.5D 20220502 293t l3 ip with ezh2 transfect with set7 wt h297a  anti-actin  uncropped.tif
- Figure 5 source data 1/annotated/Fig.5G  EZH2-UB Anti-EGFP-EZH2.tif
- __MACOSX/Figure 5 source data 1/annotated/._Fig.5G  EZH2-UB Anti-EGFP-EZH2.tif
- Figure 5 source data 1/annotated/Fig.5H   ezh2 wt k20r ub input anti-L3.tif
- __MACOSX/Figure 5 source data 1/annotated/._Fig.5H   ezh2 wt k20r ub input anti-L3.tif
