# Supplementary material for: A methylation-phosphorylation switch controls EZH2 stability and hematopoiesis
Source: eLife. 2024 Feb 12;13:e86168. doi: 10.7554/eLife.86168 (PMC10901513; doi:10.7554/eLife.86168)
Supplement: Figure 6—source data 1. [file elife-86168-fig6-data1.zip]

Archive with 246 entries (244 files):
- Figure 6 source data 1/
- __MACOSX/._Figure 6 source data 1
- Figure 6 source data 1/Figure6C  PA1 MK2206 0-6 UM  anti-ps473AKT uncropped.tif
- __MACOSX/Figure 6 source data 1/._Figure6C  PA1 MK2206 0-6 UM  anti-ps473AKT uncropped.tif
- Figure 6 source data 1/Fig.6F ezh2-k20r akt mk2206 5h anti-ezh2 uncropped.tif
- __MACOSX/Figure 6 source data 1/._Fig.6F ezh2-k20r akt mk2206 5h anti-ezh2 uncropped.tif
- Figure 6 source data 1/annotated/
- __MACOSX/Figure 6 source data 1/._annotated
- Figure 6 source data 1/Fig.6B  mef wt +mk2206 check k20me s21p anti-akt  uncropped.tif
- __MACOSX/Figure 6 source data 1/._Fig.6B  mef wt +mk2206 check k20me s21p anti-akt  uncropped.tif
- Figure 6 source data 1/Fig.6E l3-ko mef treat with AKT inhibitor  anti-EZH2  UNcropped.tif
- __MACOSX/Figure 6 source data 1/._Fig.6E l3-ko mef treat with AKT inhibitor  anti-EZH2  UNcropped.tif
- Figure 6 source data 1/Figure6C   PA1 MK2206 0-6 UM  anti-ezh2  uncropped.tif
- __MACOSX/Figure 6 source data 1/._Figure6C   PA1 MK2206 0-6 UM  anti-ezh2  uncropped.tif
- Figure 6 source data 1/Fig.6H mef wt k2or ip ezh2 with h3 input anti-H3  Uncropped.tif
- __MACOSX/Figure 6 source data 1/._Fig.6H mef wt k2or ip ezh2 with h3 input anti-H3  Uncropped.tif
- Figure 6 source data 1/Fig.6G  MEF-EZH2 HET HOMO P1 P2 P3 check EZH2 Anti-actin Uncropped.tif
- __MACOSX/Figure 6 source data 1/._Fig.6G  MEF-EZH2 HET HOMO P1 P2 P3 check EZH2 Anti-actin Uncropped.tif
- Figure 6 source data 1/Fig.6G MEF-EZH2 HET HOMO P1 P2 P3 check EZH2 Anti-pS473-akt Uncropped.tif
- __MACOSX/Figure 6 source data 1/._Fig.6G MEF-EZH2 HET HOMO P1 P2 P3 check EZH2 Anti-pS473-akt Uncropped.tif
- Figure 6 source data 1/Fig.6B  mef wt +mk2206 check k20me s21p anti-EZH2-K20me  uncropped.tif
- __MACOSX/Figure 6 source data 1/._Fig.6B  mef wt +mk2206 check k20me s21p anti-EZH2-K20me  uncropped.tif
- Figure 6 source data 1/Fig.6G MEF-EZH2 HET HOMO P1 P2 P3 check EZH2 Anti-akt Uncropped.tif
- __MACOSX/Figure 6 source data 1/._Fig.6G MEF-EZH2 HET HOMO P1 P2 P3 check EZH2 Anti-akt Uncropped.tif
- Figure 6 source data 1/Fig.6H MEF-K20R IP EZH2 With suz12 eed  input anti-ezh2  uncropped.tif
- __MACOSX/Figure 6 source data 1/._Fig.6H MEF-K20R IP EZH2 With suz12 eed  input anti-ezh2  uncropped.tif
- Figure 6 source data 1/Fig.6I  mef-k20r ip ezh2 with h3 input anti-AKT uncropped.tif
- __MACOSX/Figure 6 source data 1/._Fig.6I  mef-k20r ip ezh2 with h3 input anti-AKT uncropped.tif
- Figure 6 source data 1/Fig.6B   mef wt +mk2206 check k20me s21p anti-pS473-akt  uncropped.tif
- __MACOSX/Figure 6 source data 1/._Fig.6B   mef wt +mk2206 check k20me s21p anti-pS473-akt  uncropped.tif
- Figure 6 source data 1/Fig.6F ezh2-k20r akt mk2206 5h anti-actin  uncropped.tif
- __MACOSX/Figure 6 source data 1/._Fig.6F ezh2-k20r akt mk2206 5h anti-actin  uncropped.tif
- Figure 6 source data 1/Figure6C   PA1 MK2206 0-6 UM  anti-ezh2k20me uncropped.tif
- __MACOSX/Figure 6 source data 1/._Figure6C   PA1 MK2206 0-6 UM  anti-ezh2k20me uncropped.tif
- Figure 6 source data 1/Fig.6A t47d treated with mk2206 4 um anti-pS473akt  uncropped.tif
- __MACOSX/Figure 6 source data 1/._Fig.6A t47d treated with mk2206 4 um anti-pS473akt  uncropped.tif
- Figure 6 source data 1/Figure6C PA1 MK2206 0-6 UM  anti-AKT uncropped.tif
- __MACOSX/Figure 6 source data 1/._Figure6C PA1 MK2206 0-6 UM  anti-AKT uncropped.tif
- Figure 6 source data 1/Fig.6D t47d transfection with pkh3-l3 d5  treat with mk2206 for 4h anti-H3K27me3  uncropped.tif
- __MACOSX/Figure 6 source data 1/._Fig.6D t47d transfection with pkh3-l3 d5  treat with mk2206 for 4h anti-H3K27me3  uncropped.tif
- Figure 6 source data 1/Fig.6H MEF-K20R IP EZH2 With suz12 eed  ip anti-eed 1  uncropped.tif
- __MACOSX/Figure 6 source data 1/._Fig.6H MEF-K20R IP EZH2 With suz12 eed  ip anti-eed 1  uncropped.tif
- Figure 6 source data 1/Fig.6D t47d transfection with pkh3-l3 d5  treat with mk2206 for 4h anti-HA-l3 uncropped.tif
- __MACOSX/Figure 6 source data 1/._Fig.6D t47d transfection with pkh3-l3 d5  treat with mk2206 for 4h anti-HA-l3 uncropped.tif
- Figure 6 source data 1/Fig.6H mef wt k2or ip ezh2 with h3 input anti-actin  Uncropped.tif
- __MACOSX/Figure 6 source data 1/._Fig.6H mef wt k2or ip ezh2 with h3 input anti-actin  Uncropped.tif
- Figure 6 source data 1/Fig.6D t47d transfection with pkh3-l3 d5  treat with mk2206 for 4h anti-Akt uncropped.tif
- __MACOSX/Figure 6 source data 1/._Fig.6D t47d transfection with pkh3-l3 d5  treat with mk2206 for 4h anti-Akt uncropped.tif
- Figure 6 source data 1/Fig.6A t47d treated with mk2206 4 um anti-ezh2  uncropped.tif
- __MACOSX/Figure 6 source data 1/._Fig.6A t47d treated with mk2206 4 um anti-ezh2  uncropped.tif
- Figure 6 source data 1/Fig.6E l3-ko mef treat with AKT inhibitor  anti-pS473akt  UNcropped.tif
- __MACOSX/Figure 6 source data 1/._Fig.6E l3-ko mef treat with AKT inhibitor  anti-pS473akt  UNcropped.tif
- Figure 6 source data 1/Fig.6I mef-k20r ip ezh2 with h3 input anti-pS473AKT uncropped.tif
- __MACOSX/Figure 6 source data 1/._Fig.6I mef-k20r ip ezh2 with h3 input anti-pS473AKT uncropped.tif
- Figure 6 source data 1/Fig.6B mef wt +mk2206 check k20me s21p anti-H3-k27me3 uncropped.tif
- __MACOSX/Figure 6 source data 1/._Fig.6B mef wt +mk2206 check k20me s21p anti-H3-k27me3 uncropped.tif
- Figure 6 source data 1/Fig.6F ezh2-k20r akt mk2206 5h anti-akt-phosphation uncropped.tif
- __MACOSX/Figure 6 source data 1/._Fig.6F ezh2-k20r akt mk2206 5h anti-akt-phosphation uncropped.tif
- Figure 6 source data 1/Fig.6El3-ko mef treat with AKT inhibitor  anti-H3  UNcropped.tif
- __MACOSX/Figure 6 source data 1/._Fig.6El3-ko mef treat with AKT inhibitor  anti-H3  UNcropped.tif
- Figure 6 source data 1/Fig.6H MEF-K20R IP EZH2 With suz12 eed  ip anti-suz12  uncropped.tif
- __MACOSX/Figure 6 source data 1/._Fig.6H MEF-K20R IP EZH2 With suz12 eed  ip anti-suz12  uncropped.tif
- Figure 6 source data 1/Fig.6A t47d treated with mk2206 4 um anti-h3  uncropped.tif
- __MACOSX/Figure 6 source data 1/._Fig.6A t47d treated with mk2206 4 um anti-h3  uncropped.tif
- Figure 6 source data 1/Figure6C  PA1 MK2206 0-6 UM  anti-H3K27me3 uncropped.tif
- __MACOSX/Figure 6 source data 1/._Figure6C  PA1 MK2206 0-6 UM  anti-H3K27me3 uncropped.tif
- Figure 6 source data 1/Fig.6D t47d transfection with pkh3-l3 d5  treat with mk2206 for 4h anti-pS473Akt uncropped.tif
- __MACOSX/Figure 6 source data 1/._Fig.6D t47d transfection with pkh3-l3 d5  treat with mk2206 for 4h anti-pS473Akt uncropped.tif
- Figure 6 source data 1/Fig.6H  mef wt k2or ip ezh2 with h3 ip anti-H3  Uncropped.tif
- __MACOSX/Figure 6 source data 1/._Fig.6H  mef wt k2or ip ezh2 with h3 ip anti-H3  Uncropped.tif
- Figure 6 source data 1/Fig.6F ezh2-k20r akt mk2206 5h anti-h3k27me3 uncropped.tif
- __MACOSX/Figure 6 source data 1/._Fig.6F ezh2-k20r akt mk2206 5h anti-h3k27me3 uncropped.tif
- Figure 6 source data 1/Fig.6I  mef-k20r ip ezh2 with h3 iP anti-EZH2 uncropped.tif
- __MACOSX/Figure 6 source data 1/._Fig.6I  mef-k20r ip ezh2 with h3 iP anti-EZH2 uncropped.tif
- Figure 6 source data 1/Figure6C   PA1 MK2206 0-6 UM  anti-ezh2s21p    uncropped.tif
- __MACOSX/Figure 6 source data 1/._Figure6C   PA1 MK2206 0-6 UM  anti-ezh2s21p    uncropped.tif
- Figure 6 source data 1/Fig.6F ezh2-k20r akt mk2206 5h anti-H3  uncropped.tif
- __MACOSX/Figure 6 source data 1/._Fig.6F ezh2-k20r akt mk2206 5h anti-H3  uncropped.tif
- Figure 6 source data 1/Fig.6D t47d transfection with pkh3-l3 d5  treat with mk2206 for 4h anti-EZH2 uncropped.tif
- __MACOSX/Figure 6 source data 1/._Fig.6D t47d transfection with pkh3-l3 d5  treat with mk2206 for 4h anti-EZH2 uncropped.tif
- Figure 6 source data 1/Fig.6H mef wt k2or ip ezh2 with h3 ip anti-EZH2  Uncropped.tif
- __MACOSX/Figure 6 source data 1/._Fig.6H mef wt k2or ip ezh2 with h3 ip anti-EZH2  Uncropped.tif
- Figure 6 source data 1/Fig.6G  MEF-EZH2 HET HOMO P1 P2 P3 check EZH2 Anti-H3K27me3 2 Uncropped.tif
- __MACOSX/Figure 6 source data 1/._Fig.6G  MEF-EZH2 HET HOMO P1 P2 P3 check EZH2 Anti-H3K27me3 2 Uncropped.tif
- Figure 6 source data 1/Fig.6G  MEF-EZH2 HET HOMO P1 P2 P3 check EZH2 Anti-H3 Uncropped.tif
- __MACOSX/Figure 6 source data 1/._Fig.6G  MEF-EZH2 HET HOMO P1 P2 P3 check EZH2 Anti-H3 Uncropped.tif
- Figure 6 source data 1/Fig.6G  MEF-EZH2 HET HOMO P1 P2 P3 check EZH2 Anti-EZH2 Uncropped.tif
- __MACOSX/Figure 6 source data 1/._Fig.6G  MEF-EZH2 HET HOMO P1 P2 P3 check EZH2 Anti-EZH2 Uncropped.tif
- Figure 6 source data 1/Fig.6E l3-ko mef treat with AKT inhibitor  anti-akt  UNcropped.tif
- __MACOSX/Figure 6 source data 1/._Fig.6E l3-ko mef treat with AKT inhibitor  anti-akt  UNcropped.tif
- Figure 6 source data 1/Fig.6I mef-k20r ip ezh2 with h3 input anti-H3  uncropped.tif
- __MACOSX/Figure 6 source data 1/._Fig.6I mef-k20r ip ezh2 with h3 input anti-H3  uncropped.tif
- Figure 6 source data 1/Fig.6F ezh2-k20r akt mk2206 5h anti-akt-pan uncropped.tif
- __MACOSX/Figure 6 source data 1/._Fig.6F ezh2-k20r akt mk2206 5h anti-akt-pan uncropped.tif
- Figure 6 source data 1/Fig.6B  mef wt +mk2206 check k20me s21p anti-EZH2  uncropped.tif
- __MACOSX/Figure 6 source data 1/._Fig.6B  mef wt +mk2206 check k20me s21p anti-EZH2  uncropped.tif
- Figure 6 source data 1/Fi.6A t47d treated with mk2206 4 um anti-akt  uncropped.tif
- __MACOSX/Figure 6 source data 1/._Fi.6A t47d treated with mk2206 4 um anti-akt  uncropped.tif
- Figure 6 source data 1/Figure 6-annotated source data .pdf
- __MACOSX/Figure 6 source data 1/._Figure 6-annotated source data .pdf
- Figure 6 source data 1/Fig.6Emef treat with AKT inhibitor  anti-H3K27me3  UNcropped.tif
- __MACOSX/Figure 6 source data 1/._Fig.6Emef treat with AKT inhibitor  anti-H3K27me3  UNcropped.tif
- Figure 6 source data 1/Fig.6A t47d treated with mk2206 4 um anti-actin  uncropped.tif
- __MACOSX/Figure 6 source data 1/._Fig.6A t47d treated with mk2206 4 um anti-actin  uncropped.tif
- Figure 6 source data 1/Fig.6B mef wt +mk2206 check k20me s21p anti-EZH2-S21P  uncropped.tif
- __MACOSX/Figure 6 source data 1/._Fig.6B mef wt +mk2206 check k20me s21p anti-EZH2-S21P  uncropped.tif
- Figure 6 source data 1/Fig.6H mef wt k2or ip ezh2 with h3 input anti-EZH2  Uncropped.tif
- __MACOSX/Figure 6 source data 1/._Fig.6H mef wt k2or ip ezh2 with h3 input anti-EZH2  Uncropped.tif
- Figure 6 source data 1/Figure6C   PA1 MK2206 0-6 UM  anti-H3 uncropped.tif
- __MACOSX/Figure 6 source data 1/._Figure6C   PA1 MK2206 0-6 UM  anti-H3 uncropped.tif
- Figure 6 source data 1/Fig.6I  mef-k20r ip ezh2 with h3 input anti-EZH2 uncropped.tif
- __MACOSX/Figure 6 source data 1/._Fig.6I  mef-k20r ip ezh2 with h3 input anti-EZH2 uncropped.tif
- Figure 6 source data 1/Fig.6H MEF-K20R IP EZH2 With suz12 eed  ip anti-ezh2  uncropped.tif
- __MACOSX/Figure 6 source data 1/._Fig.6H MEF-K20R IP EZH2 With suz12 eed  ip anti-ezh2  uncropped.tif
- Figure 6 source data 1/Fig.6H MEF-K20R IP EZH2 With suz12 eed  input anti-actin  uncropped.tif
- __MACOSX/Figure 6 source data 1/._Fig.6H MEF-K20R IP EZH2 With suz12 eed  input anti-actin  uncropped.tif
- Figure 6 source data 1/Fig.6I mef-k20r ip ezh2 with h3 iP anti-H3 uncropped.tif
- __MACOSX/Figure 6 source data 1/._Fig.6I mef-k20r ip ezh2 with h3 iP anti-H3 uncropped.tif
- Figure 6 source data 1/Fig.6A t47d treated with mk2206 4 um anti-H3K27ME3  uncropped.tif
- __MACOSX/Figure 6 source data 1/._Fig.6A t47d treated with mk2206 4 um anti-H3K27ME3  uncropped.tif
- Figure 6 source data 1/Fig.6I  mef-k20r ip ezh2 with h3 input anti-actin  uncropped.tif
- __MACOSX/Figure 6 source data 1/._Fig.6I  mef-k20r ip ezh2 with h3 input anti-actin  uncropped.tif
- Figure 6 source data 1/Fig.6B mef wt +mk2206 check k20me s21p anti-H3 uncropped.tif
- __MACOSX/Figure 6 source data 1/._Fig.6B mef wt +mk2206 check k20me s21p anti-H3 uncropped.tif
- Figure 6 source data 1/Fig.6D t47d transfection with pkh3-l3 d5  treat with mk2206 for 4h anti-H3 uncropped.tif
- __MACOSX/Figure 6 source data 1/._Fig.6D t47d transfection with pkh3-l3 d5  treat with mk2206 for 4h anti-H3 uncropped.tif
- Figure 6 source data 1/annotated/Fig.6F ezh2-k20r akt mk2206 5h anti-ezh2 uncropped.tif
- __MACOSX/Figure 6 source data 1/annotated/._Fig.6F ezh2-k20r akt mk2206 5h anti-ezh2 uncropped.tif
- Figure 6 source data 1/annotated/Fig.6B  mef wt +mk2206 check k20me s21p anti-akt  uncropped.tif
- __MACOSX/Figure 6 source data 1/annotated/._Fig.6B  mef wt +mk2206 check k20me s21p anti-akt  uncropped.tif
- Figure 6 source data 1/annotated/Fig.6E l3-ko mef treat with AKT inhibitor  anti-EZH2  UNcropped.tif
- __MACOSX/Figure 6 source data 1/annotated/._Fig.6E l3-ko mef treat with AKT inhibitor  anti-EZH2  UNcropped.tif
- Figure 6 source data 1/annotated/Fig.6H mef wt k2or ip ezh2 with h3 input anti-H3  Uncropped.tif
- __MACOSX/Figure 6 source data 1/annotated/._Fig.6H mef wt k2or ip ezh2 with h3 input anti-H3  Uncropped.tif
- Figure 6 source data 1/annotated/Fig.6G  MEF-EZH2 HET HOMO P1 P2 P3 check EZH2 Anti-actin Uncropped.tif
- __MACOSX/Figure 6 source data 1/annotated/._Fig.6G  MEF-EZH2 HET HOMO P1 P2 P3 check EZH2 Anti-actin Uncropped.tif
- Figure 6 source data 1/annotated/Fig.6G MEF-EZH2 HET HOMO P1 P2 P3 check EZH2 Anti-pS473-akt Uncropped.tif
- __MACOSX/Figure 6 source data 1/annotated/._Fig.6G MEF-EZH2 HET HOMO P1 P2 P3 check EZH2 Anti-pS473-akt Uncropped.tif
- Figure 6 source data 1/annotated/Figure6C PA1 MK2206 0-6 UM  anti-H3  uncropped.tif
- __MACOSX/Figure 6 source data 1/annotated/._Figure6C PA1 MK2206 0-6 UM  anti-H3  uncropped.tif
- Figure 6 source data 1/annotated/Fig.6B  mef wt +mk2206 check k20me s21p anti-EZH2-K20me  uncropped.tif
- __MACOSX/Figure 6 source data 1/annotated/._Fig.6B  mef wt +mk2206 check k20me s21p anti-EZH2-K20me  uncropped.tif
- Figure 6 source data 1/annotated/Figure6C PA1 MK2206 0-6 UM  anti-ezh2   uncropped.tif
- __MACOSX/Figure 6 source data 1/annotated/._Figure6C PA1 MK2206 0-6 UM  anti-ezh2   uncropped.tif
- Figure 6 source data 1/annotated/Fig.6G MEF-EZH2 HET HOMO P1 P2 P3 check EZH2 Anti-akt Uncropped.tif
- __MACOSX/Figure 6 source data 1/annotated/._Fig.6G MEF-EZH2 HET HOMO P1 P2 P3 check EZH2 Anti-akt Uncropped.tif
- Figure 6 source data 1/annotated/Fig.6A  t47d treated with mk2206 4 um anti-pS473akt  uncropped.tif
- __MACOSX/Figure 6 source data 1/annotated/._Fig.6A  t47d treated with mk2206 4 um anti-pS473akt  uncropped.tif
- Figure 6 source data 1/annotated/Fig.6H MEF-K20R IP EZH2 With suz12 eed  input anti-ezh2  uncropped.tif
- __MACOSX/Figure 6 source data 1/annotated/._Fig.6H MEF-K20R IP EZH2 With suz12 eed  input anti-ezh2  uncropped.tif
- Figure 6 source data 1/annotated/Fig.6I  mef-k20r ip ezh2 with h3 input anti-AKT uncropped.tif
- __MACOSX/Figure 6 source data 1/annotated/._Fig.6I  mef-k20r ip ezh2 with h3 input anti-AKT uncropped.tif
- Figure 6 source data 1/annotated/Fig.6B   mef wt +mk2206 check k20me s21p anti-pS473-akt  uncropped.tif
- __MACOSX/Figure 6 source data 1/annotated/._Fig.6B   mef wt +mk2206 check k20me s21p anti-pS473-akt  uncropped.tif
- Figure 6 source data 1/annotated/Figure6C PA1 MK2206 0-6 UM  anti-ezh2s21p   uncropped.tif
- __MACOSX/Figure 6 source data 1/annotated/._Figure6C PA1 MK2206 0-6 UM  anti-ezh2s21p   uncropped.tif
- Figure 6 source data 1/annotated/Fig.6F ezh2-k20r akt mk2206 5h anti-actin  uncropped.tif
- __MACOSX/Figure 6 source data 1/annotated/._Fig.6F ezh2-k20r akt mk2206 5h anti-actin  uncropped.tif
- Figure 6 source data 1/annotated/Fig.6D t47d transfection with pkh3-l3 d5  treat with mk2206 for 4h anti-H3K27me3  uncropped.tif
- __MACOSX/Figure 6 source data 1/annotated/._Fig.6D t47d transfection with pkh3-l3 d5  treat with mk2206 for 4h anti-H3K27me3  uncropped.tif
- Figure 6 source data 1/annotated/Fig.6H MEF-K20R IP EZH2 With suz12 eed  ip anti-eed 1  uncropped.tif
- __MACOSX/Figure 6 source data 1/annotated/._Fig.6H MEF-K20R IP EZH2 With suz12 eed  ip anti-eed 1  uncropped.tif
- Figure 6 source data 1/annotated/Fig.6D t47d transfection with pkh3-l3 d5  treat with mk2206 for 4h anti-HA-l3 uncropped.tif
- __MACOSX/Figure 6 source data 1/annotated/._Fig.6D t47d transfection with pkh3-l3 d5  treat with mk2206 for 4h anti-HA-l3 uncropped.tif
- Figure 6 source data 1/annotated/Fig.6H mef wt k2or ip ezh2 with h3 input anti-actin  Uncropped.tif
- __MACOSX/Figure 6 source data 1/annotated/._Fig.6H mef wt k2or ip ezh2 with h3 input anti-actin  Uncropped.tif
- Figure 6 source data 1/annotated/Figure6C PA1 MK2206 0-6 UM  anti-H3K27me3  uncropped.tif
- __MACOSX/Figure 6 source data 1/annotated/._Figure6C PA1 MK2206 0-6 UM  anti-H3K27me3  uncropped.tif
- Figure 6 source data 1/annotated/Fig.6D t47d transfection with pkh3-l3 d5  treat with mk2206 for 4h anti-Akt uncropped.tif
- __MACOSX/Figure 6 source data 1/annotated/._Fig.6D t47d transfection with pkh3-l3 d5  treat with mk2206 for 4h anti-Akt uncropped.tif
- Figure 6 source data 1/annotated/Fig.6E l3-ko mef treat with AKT inhibitor  anti-pS473akt  UNcropped.tif
- __MACOSX/Figure 6 source data 1/annotated/._Fig.6E l3-ko mef treat with AKT inhibitor  anti-pS473akt  UNcropped.tif
- Figure 6 source data 1/annotated/Fig.6A  t47d treated with mk2206 4 um anti-h3  uncropped.tif
- __MACOSX/Figure 6 source data 1/annotated/._Fig.6A  t47d treated with mk2206 4 um anti-h3  uncropped.tif
- Figure 6 source data 1/annotated/Fig.6I mef-k20r ip ezh2 with h3 input anti-pS473AKT uncropped.tif
- __MACOSX/Figure 6 source data 1/annotated/._Fig.6I mef-k20r ip ezh2 with h3 input anti-pS473AKT uncropped.tif
- Figure 6 source data 1/annotated/Fig.6B mef wt +mk2206 check k20me s21p anti-H3-k27me3 uncropped.tif
- __MACOSX/Figure 6 source data 1/annotated/._Fig.6B mef wt +mk2206 check k20me s21p anti-H3-k27me3 uncropped.tif
- Figure 6 source data 1/annotated/Fig.6F ezh2-k20r akt mk2206 5h anti-akt-phosphation uncropped.tif
- __MACOSX/Figure 6 source data 1/annotated/._Fig.6F ezh2-k20r akt mk2206 5h anti-akt-phosphation uncropped.tif
- Figure 6 source data 1/annotated/Fig.6El3-ko mef treat with AKT inhibitor  anti-H3  UNcropped.tif
- __MACOSX/Figure 6 source data 1/annotated/._Fig.6El3-ko mef treat with AKT inhibitor  anti-H3  UNcropped.tif
- Figure 6 source data 1/annotated/Fig.6H MEF-K20R IP EZH2 With suz12 eed  ip anti-suz12  uncropped.tif
- __MACOSX/Figure 6 source data 1/annotated/._Fig.6H MEF-K20R IP EZH2 With suz12 eed  ip anti-suz12  uncropped.tif
- Figure 6 source data 1/annotated/Fig.6A  t47d treated with mk2206 4 um anti-akt  uncropped.tif
- __MACOSX/Figure 6 source data 1/annotated/._Fig.6A  t47d treated with mk2206 4 um anti-akt  uncropped.tif
- Figure 6 source data 1/annotated/Fig.6D t47d transfection with pkh3-l3 d5  treat with mk2206 for 4h anti-pS473Akt uncropped.tif
- __MACOSX/Figure 6 source data 1/annotated/._Fig.6D t47d transfection with pkh3-l3 d5  treat with mk2206 for 4h anti-pS473Akt uncropped.tif
- Figure 6 source data 1/annotated/Fig.6H  mef wt k2or ip ezh2 with h3 ip anti-H3  Uncropped.tif
- __MACOSX/Figure 6 source data 1/annotated/._Fig.6H  mef wt k2or ip ezh2 with h3 ip anti-H3  Uncropped.tif
- Figure 6 source data 1/annotated/Fig.6F ezh2-k20r akt mk2206 5h anti-h3k27me3 uncropped.tif
- __MACOSX/Figure 6 source data 1/annotated/._Fig.6F ezh2-k20r akt mk2206 5h anti-h3k27me3 uncropped.tif
- Figure 6 source data 1/annotated/Fig.6I  mef-k20r ip ezh2 with h3 iP anti-EZH2 uncropped.tif
- __MACOSX/Figure 6 source data 1/annotated/._Fig.6I  mef-k20r ip ezh2 with h3 iP anti-EZH2 uncropped.tif
- Figure 6 source data 1/annotated/Fig.6F ezh2-k20r akt mk2206 5h anti-H3  uncropped.tif
- __MACOSX/Figure 6 source data 1/annotated/._Fig.6F ezh2-k20r akt mk2206 5h anti-H3  uncropped.tif
- Figure 6 source data 1/annotated/Fig.6D t47d transfection with pkh3-l3 d5  treat with mk2206 for 4h anti-EZH2 uncropped.tif
- __MACOSX/Figure 6 source data 1/annotated/._Fig.6D t47d transfection with pkh3-l3 d5  treat with mk2206 for 4h anti-EZH2 uncropped.tif
- Figure 6 source data 1/annotated/Fig.6H mef wt k2or ip ezh2 with h3 ip anti-EZH2  Uncropped.tif
- __MACOSX/Figure 6 source data 1/annotated/._Fig.6H mef wt k2or ip ezh2 with h3 ip anti-EZH2  Uncropped.tif
- Figure 6 source data 1/annotated/Figure6C PA1 MK2206 0-6 UM  anti-AKT  uncropped.tif
- __MACOSX/Figure 6 source data 1/annotated/._Figure6C PA1 MK2206 0-6 UM  anti-AKT  uncropped.tif
- Figure 6 source data 1/annotated/Fig.6G  MEF-EZH2 HET HOMO P1 P2 P3 check EZH2 Anti-H3K27me3 2 Uncropped.tif
- __MACOSX/Figure 6 source data 1/annotated/._Fig.6G  MEF-EZH2 HET HOMO P1 P2 P3 check EZH2 Anti-H3K27me3 2 Uncropped.tif
- Figure 6 source data 1/annotated/Fig.6G  MEF-EZH2 HET HOMO P1 P2 P3 check EZH2 Anti-H3 Uncropped.tif
- __MACOSX/Figure 6 source data 1/annotated/._Fig.6G  MEF-EZH2 HET HOMO P1 P2 P3 check EZH2 Anti-H3 Uncropped.tif
- Figure 6 source data 1/annotated/Fig.6G  MEF-EZH2 HET HOMO P1 P2 P3 check EZH2 Anti-EZH2 Uncropped.tif
- __MACOSX/Figure 6 source data 1/annotated/._Fig.6G  MEF-EZH2 HET HOMO P1 P2 P3 check EZH2 Anti-EZH2 Uncropped.tif
- Figure 6 source data 1/annotated/Fig.6E l3-ko mef treat with AKT inhibitor  anti-akt  UNcropped.tif
- __MACOSX/Figure 6 source data 1/annotated/._Fig.6E l3-ko mef treat with AKT inhibitor  anti-akt  UNcropped.tif
- Figure 6 source data 1/annotated/Fig.6A   t47d treated with mk2206 4 um anti-H3K27ME3  uncropped.tif
- __MACOSX/Figure 6 source data 1/annotated/._Fig.6A   t47d treated with mk2206 4 um anti-H3K27ME3  uncropped.tif
- Figure 6 source data 1/annotated/Fig.6I mef-k20r ip ezh2 with h3 input anti-H3  uncropped.tif
- __MACOSX/Figure 6 source data 1/annotated/._Fig.6I mef-k20r ip ezh2 with h3 input anti-H3  uncropped.tif
- Figure 6 source data 1/annotated/Fig.6F ezh2-k20r akt mk2206 5h anti-akt-pan uncropped.tif
- __MACOSX/Figure 6 source data 1/annotated/._Fig.6F ezh2-k20r akt mk2206 5h anti-akt-pan uncropped.tif
- Figure 6 source data 1/annotated/Fig.6B  mef wt +mk2206 check k20me s21p anti-EZH2  uncropped.tif
- __MACOSX/Figure 6 source data 1/annotated/._Fig.6B  mef wt +mk2206 check k20me s21p anti-EZH2  uncropped.tif
- Figure 6 source data 1/annotated/Fig.6A   t47d treated with mk2206 4 um anti-ezh2  uncropped.tif
- __MACOSX/Figure 6 source data 1/annotated/._Fig.6A   t47d treated with mk2206 4 um anti-ezh2  uncropped.tif
- Figure 6 source data 1/annotated/Fig.6A   t47d treated with mk2206 4 um anti-actin  uncropped.tif
- __MACOSX/Figure 6 source data 1/annotated/._Fig.6A   t47d treated with mk2206 4 um anti-actin  uncropped.tif
- Figure 6 source data 1/annotated/Fig.6Emef treat with AKT inhibitor  anti-H3K27me3  UNcropped.tif
- __MACOSX/Figure 6 source data 1/annotated/._Fig.6Emef treat with AKT inhibitor  anti-H3K27me3  UNcropped.tif
- Figure 6 source data 1/annotated/Fig.6B mef wt +mk2206 check k20me s21p anti-EZH2-S21P  uncropped.tif
- __MACOSX/Figure 6 source data 1/annotated/._Fig.6B mef wt +mk2206 check k20me s21p anti-EZH2-S21P  uncropped.tif
- Figure 6 source data 1/annotated/Fig.6H mef wt k2or ip ezh2 with h3 input anti-EZH2  Uncropped.tif
- __MACOSX/Figure 6 source data 1/annotated/._Fig.6H mef wt k2or ip ezh2 with h3 input anti-EZH2  Uncropped.tif
- Figure 6 source data 1/annotated/Figure6C PA1 MK2206 0-6 UM  anti-ps473AKT  uncropped.tif
- __MACOSX/Figure 6 source data 1/annotated/._Figure6C PA1 MK2206 0-6 UM  anti-ps473AKT  uncropped.tif
- Figure 6 source data 1/annotated/Fig.6I  mef-k20r ip ezh2 with h3 input anti-EZH2 uncropped.tif
- __MACOSX/Figure 6 source data 1/annotated/._Fig.6I  mef-k20r ip ezh2 with h3 input anti-EZH2 uncropped.tif
- Figure 6 source data 1/annotated/Fig.6H MEF-K20R IP EZH2 With suz12 eed  ip anti-ezh2  uncropped.tif
- __MACOSX/Figure 6 source data 1/annotated/._Fig.6H MEF-K20R IP EZH2 With suz12 eed  ip anti-ezh2  uncropped.tif
- Figure 6 source data 1/annotated/Figure6C PA1 MK2206 0-6 UM  anti-ezh2k20me  uncropped.tif
- __MACOSX/Figure 6 source data 1/annotated/._Figure6C PA1 MK2206 0-6 UM  anti-ezh2k20me  uncropped.tif
- Figure 6 source data 1/annotated/Fig.6H MEF-K20R IP EZH2 With suz12 eed  input anti-actin  uncropped.tif
- __MACOSX/Figure 6 source data 1/annotated/._Fig.6H MEF-K20R IP EZH2 With suz12 eed  input anti-actin  uncropped.tif
- Figure 6 source data 1/annotated/Fig.6I mef-k20r ip ezh2 with h3 iP anti-H3 uncropped.tif
- __MACOSX/Figure 6 source data 1/annotated/._Fig.6I mef-k20r ip ezh2 with h3 iP anti-H3 uncropped.tif
- Figure 6 source data 1/annotated/Fig.6I  mef-k20r ip ezh2 with h3 input anti-actin  uncropped.tif
- __MACOSX/Figure 6 source data 1/annotated/._Fig.6I  mef-k20r ip ezh2 with h3 input anti-actin  uncropped.tif
- Figure 6 source data 1/annotated/Fig.6B mef wt +mk2206 check k20me s21p anti-H3 uncropped.tif
- __MACOSX/Figure 6 source data 1/annotated/._Fig.6B mef wt +mk2206 check k20me s21p anti-H3 uncropped.tif
- Figure 6 source data 1/annotated/Fig.6D t47d transfection with pkh3-l3 d5  treat with mk2206 for 4h anti-H3 uncropped.tif
- __MACOSX/Figure 6 source data 1/annotated/._Fig.6D t47d transfection with pkh3-l3 d5  treat with mk2206 for 4h anti-H3 uncropped.tif
