# Supplementary material for: A methylation-phosphorylation switch controls EZH2 stability and hematopoiesis
Source: eLife. 2024 Feb 12;13:e86168. doi: 10.7554/eLife.86168 (PMC10901513; doi:10.7554/eLife.86168)
Supplement: Figure 6—figure supplement 1—source data 1. [file elife-86168-fig6-figsupp1-data1.zip]

Archive with 78 entries (76 files):
- Figure 6-figure supplement1 source data 1/
- __MACOSX/._Figure 6-figure supplement1 source data 1
- Figure 6-figure supplement1 source data 1/figure supplement 1 G401-k20r chx si luc  anti--actin uncropped.tif
- __MACOSX/Figure 6-figure supplement1 source data 1/._figure supplement 1 G401-k20r chx si luc  anti--actin uncropped.tif
- Figure 6-figure supplement1 source data 1/figure supplement 1 G401-ezh2 si lUC chx anti-ACTIN  uncropped.tif
- __MACOSX/Figure 6-figure supplement1 source data 1/._figure supplement 1 G401-ezh2 si lUC chx anti-ACTIN  uncropped.tif
- Figure 6-figure supplement1 source data 1/annotated/
- __MACOSX/Figure 6-figure supplement1 source data 1/._annotated
- Figure 6-figure supplement1 source data 1/figure supplement 1 G401-ezh2 si lsd1 chx anti-ha-ezh2  uncropped.tif
- __MACOSX/Figure 6-figure supplement1 source data 1/._figure supplement 1 G401-ezh2 si lsd1 chx anti-ha-ezh2  uncropped.tif
- Figure 6-figure supplement1 source data 1/figure supplement 1 G401-k20r chx si luc lsd1  anti-HA-EZH2  uncropped.tif
- __MACOSX/Figure 6-figure supplement1 source data 1/._figure supplement 1 G401-k20r chx si luc lsd1  anti-HA-EZH2  uncropped.tif
- Figure 6-figure supplement1 source data 1/figure supplement 1 G401-ezh2 si lUC chx anti-ha-ezh2  uncropped.tif
- __MACOSX/Figure 6-figure supplement1 source data 1/._figure supplement 1 G401-ezh2 si lUC chx anti-ha-ezh2  uncropped.tif
- Figure 6-figure supplement1 source data 1/figure supplement 1 G401-S21A chx si lsd1  anti-lsd1  uncropped.tif
- __MACOSX/Figure 6-figure supplement1 source data 1/._figure supplement 1 G401-S21A chx si lsd1  anti-lsd1  uncropped.tif
- Figure 6-figure supplement1 source data 1/figure supplement 1 G401-ezh2 si lsd1 chx anti-LSD1 uncropped.tif
- __MACOSX/Figure 6-figure supplement1 source data 1/._figure supplement 1 G401-ezh2 si lsd1 chx anti-LSD1 uncropped.tif
- Figure 6-figure supplement1 source data 1/figure supplement 1 G401-k20r chx si luc  anti-lsd1 1 uncropped.tif
- __MACOSX/Figure 6-figure supplement1 source data 1/._figure supplement 1 G401-k20r chx si luc  anti-lsd1 1 uncropped.tif
- Figure 6-figure supplement1 source data 1/figure supplement 1 G401-S21A chx si luc  anti-ha-ezh2  uncropped.tif
- __MACOSX/Figure 6-figure supplement1 source data 1/._figure supplement 1 G401-S21A chx si luc  anti-ha-ezh2  uncropped.tif
- Figure 6-figure supplement1 source data 1/figure supplement 1 G401-ezh2 si luc chx anti-LSD1  uncropped.tif
- __MACOSX/Figure 6-figure supplement1 source data 1/._figure supplement 1 G401-ezh2 si luc chx anti-LSD1  uncropped.tif
- Figure 6-figure supplement1 source data 1/figure supplement 1 G401-ezh2 si lsd1 chx anti-ACTIN  uncropped.tif
- __MACOSX/Figure 6-figure supplement1 source data 1/._figure supplement 1 G401-ezh2 si lsd1 chx anti-ACTIN  uncropped.tif
- Figure 6-figure supplement1 source data 1/Figure 6-figure supplement 1.pdf
- __MACOSX/Figure 6-figure supplement1 source data 1/._Figure 6-figure supplement 1.pdf
- Figure 6-figure supplement1 source data 1/figure supplement 1 G401-S21A chx si lsd1  anti-ha-ezh2  uncropped.tif
- __MACOSX/Figure 6-figure supplement1 source data 1/._figure supplement 1 G401-S21A chx si lsd1  anti-ha-ezh2  uncropped.tif
- Figure 6-figure supplement1 source data 1/figure supplement 1 G401-S21A chx si luc  anti-HA-actin uncropped.tif
- __MACOSX/Figure 6-figure supplement1 source data 1/._figure supplement 1 G401-S21A chx si luc  anti-HA-actin uncropped.tif
- Figure 6-figure supplement1 source data 1/figure supplement 1 G401-S21A chx si lsd1  anti-actin  uncropped.tif
- __MACOSX/Figure 6-figure supplement1 source data 1/._figure supplement 1 G401-S21A chx si lsd1  anti-actin  uncropped.tif
- Figure 6-figure supplement1 source data 1/figure supplement 1 G401-k20r chx si lsd1  anti-lsd1 uncropped.tif
- __MACOSX/Figure 6-figure supplement1 source data 1/._figure supplement 1 G401-k20r chx si lsd1  anti-lsd1 uncropped.tif
- Figure 6-figure supplement1 source data 1/figure supplement 1 G401-S21A chx si luc  anti-lsd1  uncropped.tif
- __MACOSX/Figure 6-figure supplement1 source data 1/._figure supplement 1 G401-S21A chx si luc  anti-lsd1  uncropped.tif
- Figure 6-figure supplement1 source data 1/figure supplement 1 G401-k20r chx si lsd1  anti-actin  uncropped.tif
- __MACOSX/Figure 6-figure supplement1 source data 1/._figure supplement 1 G401-k20r chx si lsd1  anti-actin  uncropped.tif
- Figure 6-figure supplement1 source data 1/figure supplement 1 G401-k20r chx si lsd1  anti-HA-EZH2  uncropped.tif
- __MACOSX/Figure 6-figure supplement1 source data 1/._figure supplement 1 G401-k20r chx si lsd1  anti-HA-EZH2  uncropped.tif
- Figure 6-figure supplement1 source data 1/annotated/figure supplement 1 G401-k20r chx si luc  anti--actin uncropped.tif
- __MACOSX/Figure 6-figure supplement1 source data 1/annotated/._figure supplement 1 G401-k20r chx si luc  anti--actin uncropped.tif
- Figure 6-figure supplement1 source data 1/annotated/figure supplement 1 G401-ezh2 si lUC chx anti-ACTIN  uncropped.tif
- __MACOSX/Figure 6-figure supplement1 source data 1/annotated/._figure supplement 1 G401-ezh2 si lUC chx anti-ACTIN  uncropped.tif
- Figure 6-figure supplement1 source data 1/annotated/figure supplement 1 G401-ezh2 si lsd1 chx anti-ha-ezh2  uncropped.tif
- __MACOSX/Figure 6-figure supplement1 source data 1/annotated/._figure supplement 1 G401-ezh2 si lsd1 chx anti-ha-ezh2  uncropped.tif
- Figure 6-figure supplement1 source data 1/annotated/figure supplement 1 G401-k20r chx si luc lsd1  anti-HA-EZH2  uncropped.tif
- __MACOSX/Figure 6-figure supplement1 source data 1/annotated/._figure supplement 1 G401-k20r chx si luc lsd1  anti-HA-EZH2  uncropped.tif
- Figure 6-figure supplement1 source data 1/annotated/figure supplement 1 G401-ezh2 si lUC chx anti-ha-ezh2  uncropped.tif
- __MACOSX/Figure 6-figure supplement1 source data 1/annotated/._figure supplement 1 G401-ezh2 si lUC chx anti-ha-ezh2  uncropped.tif
- Figure 6-figure supplement1 source data 1/annotated/figure supplement 1 G401-S21A chx si lsd1  anti-lsd1  uncropped.tif
- __MACOSX/Figure 6-figure supplement1 source data 1/annotated/._figure supplement 1 G401-S21A chx si lsd1  anti-lsd1  uncropped.tif
- Figure 6-figure supplement1 source data 1/annotated/figure supplement 1 G401-ezh2 si lsd1 chx anti-LSD1 uncropped.tif
- __MACOSX/Figure 6-figure supplement1 source data 1/annotated/._figure supplement 1 G401-ezh2 si lsd1 chx anti-LSD1 uncropped.tif
- Figure 6-figure supplement1 source data 1/annotated/figure supplement 1 G401-k20r chx si luc  anti-lsd1 1 uncropped.tif
- __MACOSX/Figure 6-figure supplement1 source data 1/annotated/._figure supplement 1 G401-k20r chx si luc  anti-lsd1 1 uncropped.tif
- Figure 6-figure supplement1 source data 1/annotated/figure supplement 1 G401-S21A chx si luc  anti-ha-ezh2  uncropped.tif
- __MACOSX/Figure 6-figure supplement1 source data 1/annotated/._figure supplement 1 G401-S21A chx si luc  anti-ha-ezh2  uncropped.tif
- Figure 6-figure supplement1 source data 1/annotated/figure supplement 1 G401-ezh2 si luc chx anti-LSD1  uncropped.tif
- __MACOSX/Figure 6-figure supplement1 source data 1/annotated/._figure supplement 1 G401-ezh2 si luc chx anti-LSD1  uncropped.tif
- Figure 6-figure supplement1 source data 1/annotated/figure supplement 1 G401-ezh2 si lsd1 chx anti-ACTIN  uncropped.tif
- __MACOSX/Figure 6-figure supplement1 source data 1/annotated/._figure supplement 1 G401-ezh2 si lsd1 chx anti-ACTIN  uncropped.tif
- Figure 6-figure supplement1 source data 1/annotated/figure supplement 1 G401-S21A chx si lsd1  anti-ha-ezh2  uncropped.tif
- __MACOSX/Figure 6-figure supplement1 source data 1/annotated/._figure supplement 1 G401-S21A chx si lsd1  anti-ha-ezh2  uncropped.tif
- Figure 6-figure supplement1 source data 1/annotated/figure supplement 1 G401-S21A chx si luc  anti-HA-actin uncropped.tif
- __MACOSX/Figure 6-figure supplement1 source data 1/annotated/._figure supplement 1 G401-S21A chx si luc  anti-HA-actin uncropped.tif
- Figure 6-figure supplement1 source data 1/annotated/figure supplement 1 G401-S21A chx si lsd1  anti-actin  uncropped.tif
- __MACOSX/Figure 6-figure supplement1 source data 1/annotated/._figure supplement 1 G401-S21A chx si lsd1  anti-actin  uncropped.tif
- Figure 6-figure supplement1 source data 1/annotated/figure supplement 1 G401-k20r chx si lsd1  anti-lsd1 uncropped.tif
- __MACOSX/Figure 6-figure supplement1 source data 1/annotated/._figure supplement 1 G401-k20r chx si lsd1  anti-lsd1 uncropped.tif
- Figure 6-figure supplement1 source data 1/annotated/figure supplement 1 G401-S21A chx si luc  anti-lsd1  uncropped.tif
- __MACOSX/Figure 6-figure supplement1 source data 1/annotated/._figure supplement 1 G401-S21A chx si luc  anti-lsd1  uncropped.tif
- Figure 6-figure supplement1 source data 1/annotated/figure supplement 1 G401-k20r chx si lsd1  anti-actin  uncropped.tif
- __MACOSX/Figure 6-figure supplement1 source data 1/annotated/._figure supplement 1 G401-k20r chx si lsd1  anti-actin  uncropped.tif
- Figure 6-figure supplement1 source data 1/annotated/figure supplement 1 G401-k20r chx si lsd1  anti-HA-EZH2  uncropped.tif
- __MACOSX/Figure 6-figure supplement1 source data 1/annotated/._figure supplement 1 G401-k20r chx si lsd1  anti-HA-EZH2  uncropped.tif
