# Supplementary material for: A methylation-phosphorylation switch controls EZH2 stability and hematopoiesis
Source: eLife. 2024 Feb 12;13:e86168. doi: 10.7554/eLife.86168 (PMC10901513; doi:10.7554/eLife.86168)
Supplement: Figure 6—figure supplement 2—source data 1. [file elife-86168-fig6-figsupp2-data1.zip]

Archive with 82 entries (80 files):
- Figure 6-figure supplement2 source data 1/
- __MACOSX/._Figure 6-figure supplement2 source data 1
- Figure 6-figure supplement2 source data 1/figure supplement 2C H1299 treat with mk2206 for 4h check ezh2 anti-EZH2K20me  uncropped.tif
- __MACOSX/Figure 6-figure supplement2 source data 1/._figure supplement 2C H1299 treat with mk2206 for 4h check ezh2 anti-EZH2K20me  uncropped.tif
- Figure 6-figure supplement2 source data 1/figure supplement 2A 20220627 cell detecting l3 lsd1  anti-actin  uncropped.tif
- __MACOSX/Figure 6-figure supplement2 source data 1/._figure supplement 2A 20220627 cell detecting l3 lsd1  anti-actin  uncropped.tif
- Figure 6-figure supplement2 source data 1/annotated/
- __MACOSX/Figure 6-figure supplement2 source data 1/._annotated
- Figure 6-figure supplement2 source data 1/figure supplement 2C H1299 treat with mk2206 for 4h check ezh2 anti-pS473AKT  uncropped.tif
- __MACOSX/Figure 6-figure supplement2 source data 1/._figure supplement 2C H1299 treat with mk2206 for 4h check ezh2 anti-pS473AKT  uncropped.tif
- Figure 6-figure supplement2 source data 1/figure supplement 2C H1299 treat with mk2206 for 4h check ezh2 anti-AKT  uncropped.tif
- __MACOSX/Figure 6-figure supplement2 source data 1/._figure supplement 2C H1299 treat with mk2206 for 4h check ezh2 anti-AKT  uncropped.tif
- Figure 6-figure supplement2 source data 1/figure supplement 2A  20230313 293t hct116 h1299 pa1 t47d h520 check ezh2 anti-EZH2 Low exposure Uncropped.tif
- __MACOSX/Figure 6-figure supplement2 source data 1/._figure supplement 2A  20230313 293t hct116 h1299 pa1 t47d h520 check ezh2 anti-EZH2 Low exposure Uncropped.tif
- Figure 6-figure supplement2 source data 1/figure supplement 2A 20220627 cell detecting l3 lsd1  anti-lsd1  uncropped.tif
- __MACOSX/Figure 6-figure supplement2 source data 1/._figure supplement 2A 20220627 cell detecting l3 lsd1  anti-lsd1  uncropped.tif
- Figure 6-figure supplement2 source data 1/figure supplement 2B T47D treat with mk2206 for 4h anti-ATK Uncropped.tif
- __MACOSX/Figure 6-figure supplement2 source data 1/._figure supplement 2B T47D treat with mk2206 for 4h anti-ATK Uncropped.tif
- Figure 6-figure supplement2 source data 1/figure supplement 2B T47D treat with mk2206 for 4h anti-EZH2-K20me Uncropped.tif
- __MACOSX/Figure 6-figure supplement2 source data 1/._figure supplement 2B T47D treat with mk2206 for 4h anti-EZH2-K20me Uncropped.tif
- Figure 6-figure supplement2 source data 1/figure supplement 2C H1299 treat with mk2206 for 4h check ezh2 anti-EZH2S21p  uncropped.tif
- __MACOSX/Figure 6-figure supplement2 source data 1/._figure supplement 2C H1299 treat with mk2206 for 4h check ezh2 anti-EZH2S21p  uncropped.tif
- Figure 6-figure supplement2 source data 1/figure supplement 2B T47D treat with mk2206 for 4h anti-pS473ATK Uncropped.tif
- __MACOSX/Figure 6-figure supplement2 source data 1/._figure supplement 2B T47D treat with mk2206 for 4h anti-pS473ATK Uncropped.tif
- Figure 6-figure supplement2 source data 1/Figure 6-figure supplement  2.pdf
- __MACOSX/Figure 6-figure supplement2 source data 1/._Figure 6-figure supplement  2.pdf
- Figure 6-figure supplement2 source data 1/figure supplement 2A  20230313 293t hct116 h1299 pa1 t47d h520 check ezh2 anti-EZH2  Uncropped.tif
- __MACOSX/Figure 6-figure supplement2 source data 1/._figure supplement 2A  20230313 293t hct116 h1299 pa1 t47d h520 check ezh2 anti-EZH2  Uncropped.tif
- Figure 6-figure supplement2 source data 1/figure supplement 2B T47D treat with mk2206 for 4h anti-EZH2 Uncropped.tif
- __MACOSX/Figure 6-figure supplement2 source data 1/._figure supplement 2B T47D treat with mk2206 for 4h anti-EZH2 Uncropped.tif
- Figure 6-figure supplement2 source data 1/figure supplement 2A 20220627 cell detecting l3 lsd1  anti-l3  uncropped.tif
- __MACOSX/Figure 6-figure supplement2 source data 1/._figure supplement 2A 20220627 cell detecting l3 lsd1  anti-l3  uncropped.tif
- Figure 6-figure supplement2 source data 1/figure supplement 2C H1299 treat with mk2206 for 4h check ezh2 anti-EZH2  uncropped.tif
- __MACOSX/Figure 6-figure supplement2 source data 1/._figure supplement 2C H1299 treat with mk2206 for 4h check ezh2 anti-EZH2  uncropped.tif
- Figure 6-figure supplement2 source data 1/figure supplement 2B T47D treat with mk2206 for 4h anti-H3K27me3 Uncropped.tif
- __MACOSX/Figure 6-figure supplement2 source data 1/._figure supplement 2B T47D treat with mk2206 for 4h anti-H3K27me3 Uncropped.tif
- Figure 6-figure supplement2 source data 1/figure supplement 2C H1299 treat with mk2206 for 4h check ezh2 anti-EZH2K20me    uncropped.tif
- __MACOSX/Figure 6-figure supplement2 source data 1/._figure supplement 2C H1299 treat with mk2206 for 4h check ezh2 anti-EZH2K20me    uncropped.tif
- Figure 6-figure supplement2 source data 1/figure supplement 2B T47D treat with mk2206 for 4h anti-EZH2-S21p Uncropped.tif
- __MACOSX/Figure 6-figure supplement2 source data 1/._figure supplement 2B T47D treat with mk2206 for 4h anti-EZH2-S21p Uncropped.tif
- Figure 6-figure supplement2 source data 1/figure supplement 2C H1299 treat with mk2206 for 4h check ezh2 anti-H3K27me3  uncropped.tif
- __MACOSX/Figure 6-figure supplement2 source data 1/._figure supplement 2C H1299 treat with mk2206 for 4h check ezh2 anti-H3K27me3  uncropped.tif
- Figure 6-figure supplement2 source data 1/figure supplement 2B T47D treat with mk2206 for 4h anti-H3 Uncropped.tif
- __MACOSX/Figure 6-figure supplement2 source data 1/._figure supplement 2B T47D treat with mk2206 for 4h anti-H3 Uncropped.tif
- Figure 6-figure supplement2 source data 1/annotated/figure supplement 2A 20220627 cell detecting l3 lsd1  anti-actin  uncropped.tif
- __MACOSX/Figure 6-figure supplement2 source data 1/annotated/._figure supplement 2A 20220627 cell detecting l3 lsd1  anti-actin  uncropped.tif
- Figure 6-figure supplement2 source data 1/annotated/figure supplement 2A 20220627 cell detecting l3 lsd1  anti-lsd1  uncropped.tif
- __MACOSX/Figure 6-figure supplement2 source data 1/annotated/._figure supplement 2A 20220627 cell detecting l3 lsd1  anti-lsd1  uncropped.tif
- Figure 6-figure supplement2 source data 1/annotated/figure supplement 2B T47D treat with mk2206 for 4h anti-pS473ATK   Uncropped.tif
- __MACOSX/Figure 6-figure supplement2 source data 1/annotated/._figure supplement 2B T47D treat with mk2206 for 4h anti-pS473ATK   Uncropped.tif
- Figure 6-figure supplement2 source data 1/annotated/figure supplement 2C H1299 treat with mk2206 for 4h check ezh2 anti-H3K27me3   uncropped.tif
- __MACOSX/Figure 6-figure supplement2 source data 1/annotated/._figure supplement 2C H1299 treat with mk2206 for 4h check ezh2 anti-H3K27me3   uncropped.tif
- Figure 6-figure supplement2 source data 1/annotated/figure supplement 2B T47D treat with mk2206 for 4h anti-EZH2   Uncropped.tif
- __MACOSX/Figure 6-figure supplement2 source data 1/annotated/._figure supplement 2B T47D treat with mk2206 for 4h anti-EZH2   Uncropped.tif
- Figure 6-figure supplement2 source data 1/annotated/figure supplement 2B T47D treat with mk2206 for 4h anti-ATK  uncropped.tif
- __MACOSX/Figure 6-figure supplement2 source data 1/annotated/._figure supplement 2B T47D treat with mk2206 for 4h anti-ATK  uncropped.tif
- Figure 6-figure supplement2 source data 1/annotated/figure supplement 2B T47D treat with mk2206 for 4h anti-EZH2-S21p   Uncropped.tif
- __MACOSX/Figure 6-figure supplement2 source data 1/annotated/._figure supplement 2B T47D treat with mk2206 for 4h anti-EZH2-S21p   Uncropped.tif
- Figure 6-figure supplement2 source data 1/annotated/figure supplement 2A 20220627 cell detecting l3 lsd1  anti-l3  uncropped.tif
- __MACOSX/Figure 6-figure supplement2 source data 1/annotated/._figure supplement 2A 20220627 cell detecting l3 lsd1  anti-l3  uncropped.tif
- Figure 6-figure supplement2 source data 1/annotated/figure supplement 2C H1299 treat with mk2206 for 4h check ezh2 anti-EZH2   uncropped.tif
- __MACOSX/Figure 6-figure supplement2 source data 1/annotated/._figure supplement 2C H1299 treat with mk2206 for 4h check ezh2 anti-EZH2   uncropped.tif
- Figure 6-figure supplement2 source data 1/annotated/figure supplement 2C H1299 treat with mk2206 for 4h check ezh2 anti-EZH2K20me  1  UNcropped.tif
- __MACOSX/Figure 6-figure supplement2 source data 1/annotated/._figure supplement 2C H1299 treat with mk2206 for 4h check ezh2 anti-EZH2K20me  1  UNcropped.tif
- Figure 6-figure supplement2 source data 1/annotated/figure supplement 2C H1299 treat with mk2206 for 4h check ezh2 anti-pS473AKT   uncropped.tif
- __MACOSX/Figure 6-figure supplement2 source data 1/annotated/._figure supplement 2C H1299 treat with mk2206 for 4h check ezh2 anti-pS473AKT   uncropped.tif
- Figure 6-figure supplement2 source data 1/annotated/figure supplement 2B T47D treat with mk2206 for 4h anti-H3K27me3  Uncropped.tif
- __MACOSX/Figure 6-figure supplement2 source data 1/annotated/._figure supplement 2B T47D treat with mk2206 for 4h anti-H3K27me3  Uncropped.tif
- Figure 6-figure supplement2 source data 1/annotated/figure supplement 2A 20230313 293t hct116 h1299 pa1 t47d h520 check ezh2 anti-EZH2 Low exposure   Uncropped.tif
- __MACOSX/Figure 6-figure supplement2 source data 1/annotated/._figure supplement 2A 20230313 293t hct116 h1299 pa1 t47d h520 check ezh2 anti-EZH2 Low exposure   Uncropped.tif
- Figure 6-figure supplement2 source data 1/annotated/figure supplement 2B T47D treat with mk2206 for 4h anti-EZH2-K20me  Uncropped.tif
- __MACOSX/Figure 6-figure supplement2 source data 1/annotated/._figure supplement 2B T47D treat with mk2206 for 4h anti-EZH2-K20me  Uncropped.tif
- Figure 6-figure supplement2 source data 1/annotated/figure supplement 2C H1299 treat with mk2206 for 4h check ezh2 anti-H3   uncropped.tif
- __MACOSX/Figure 6-figure supplement2 source data 1/annotated/._figure supplement 2C H1299 treat with mk2206 for 4h check ezh2 anti-H3   uncropped.tif
- Figure 6-figure supplement2 source data 1/annotated/figure supplement 2B T47D treat with mk2206 for 4h anti-H3  uncropped.tif
- __MACOSX/Figure 6-figure supplement2 source data 1/annotated/._figure supplement 2B T47D treat with mk2206 for 4h anti-H3  uncropped.tif
- Figure 6-figure supplement2 source data 1/annotated/figure supplement 2C H1299 treat with mk2206 for 4h check ezh2 anti-AKT   uncropped.tif
- __MACOSX/Figure 6-figure supplement2 source data 1/annotated/._figure supplement 2C H1299 treat with mk2206 for 4h check ezh2 anti-AKT   uncropped.tif
- Figure 6-figure supplement2 source data 1/annotated/figure supplement 2C H1299 treat with mk2206 for 4h check ezh2 anti-EZH2S21p   uncropped.tif
- __MACOSX/Figure 6-figure supplement2 source data 1/annotated/._figure supplement 2C H1299 treat with mk2206 for 4h check ezh2 anti-EZH2S21p   uncropped.tif
- Figure 6-figure supplement2 source data 1/annotated/figure supplement 2A 20230313 293t hct116 h1299 pa1 t47d h520 check ezh2 anti-EZH2    UNcropped.tif
- __MACOSX/Figure 6-figure supplement2 source data 1/annotated/._figure supplement 2A 20230313 293t hct116 h1299 pa1 t47d h520 check ezh2 anti-EZH2    UNcropped.tif
