# Supplementary material for: A methylation-phosphorylation switch controls EZH2 stability and hematopoiesis
Source: eLife. 2024 Feb 12;13:e86168. doi: 10.7554/eLife.86168 (PMC10901513; doi:10.7554/eLife.86168)
Supplement: Figure 6—figure supplement 4—source data 1. [file elife-86168-fig6-figsupp4-data1.zip]

Archive with 42 entries (40 files):
- Figure 6-figure supplement4 source data/
- __MACOSX/._Figure 6-figure supplement4 source data
- Figure 6-figure supplement4 source data/figure supplement4D MEFs treated with ta day9 anti-H3  Uncropped.tif
- __MACOSX/Figure 6-figure supplement4 source data/._figure supplement4D MEFs treated with ta day9 anti-H3  Uncropped.tif
- Figure 6-figure supplement4 source data/figure supplement4D MEFs treated with ta day9 anti-EZH2  Uncropped.tif
- __MACOSX/Figure 6-figure supplement4 source data/._figure supplement4D MEFs treated with ta day9 anti-EZH2  Uncropped.tif
- Figure 6-figure supplement4 source data/annotated/
- __MACOSX/Figure 6-figure supplement4 source data/._annotated
- Figure 6-figure supplement4 source data/figure supplement4A mef ezh2  anti-ezh2 k20r   3c2.tif
- __MACOSX/Figure 6-figure supplement4 source data/._figure supplement4A mef ezh2  anti-ezh2 k20r   3c2.tif
- Figure 6-figure supplement4 source data/figure supplement4A mef ezh2  anti-ezh2 wt 1c2.tif
- __MACOSX/Figure 6-figure supplement4 source data/._figure supplement4A mef ezh2  anti-ezh2 wt 1c2.tif
- Figure 6-figure supplement4 source data/figure supplement4B MEF EZH2 Cytoplasmic nuclear  anti-ezh2  uncropped.tif
- __MACOSX/Figure 6-figure supplement4 source data/._figure supplement4B MEF EZH2 Cytoplasmic nuclear  anti-ezh2  uncropped.tif
- Figure 6-figure supplement4 source data/figure supplement4D  MEFs treated with ta day9 anti-SUZ12  Uncropped.tif
- __MACOSX/Figure 6-figure supplement4 source data/._figure supplement4D  MEFs treated with ta day9 anti-SUZ12  Uncropped.tif
- Figure 6-figure supplement4 source data/Figure 6-figure supplement     4.pdf
- __MACOSX/Figure 6-figure supplement4 source data/._Figure 6-figure supplement     4.pdf
- Figure 6-figure supplement4 source data/figure supplement4D MEFs treated with ta day9 anti-H3K27me3  Uncropped.tif
- __MACOSX/Figure 6-figure supplement4 source data/._figure supplement4D MEFs treated with ta day9 anti-H3K27me3  Uncropped.tif
- Figure 6-figure supplement4 source data/figure supplement4B  MEF EZH2 Cytoplasmic nuclear  anti-Tubulin  uncropped.tif
- __MACOSX/Figure 6-figure supplement4 source data/._figure supplement4B  MEF EZH2 Cytoplasmic nuclear  anti-Tubulin  uncropped.tif
- Figure 6-figure supplement4 source data/figure supplement4D MEFs treated with ta day9 anti-GAPDH  Uncropped.tif
- __MACOSX/Figure 6-figure supplement4 source data/._figure supplement4D MEFs treated with ta day9 anti-GAPDH  Uncropped.tif
- Figure 6-figure supplement4 source data/figure supplement4B  MEF EZH2 Cytoplasmic nuclear  anti-H3  uncropped.tif
- __MACOSX/Figure 6-figure supplement4 source data/._figure supplement4B  MEF EZH2 Cytoplasmic nuclear  anti-H3  uncropped.tif
- Figure 6-figure supplement4 source data/annotated/figure supplement4C MEFs treated with ta day9 anti-H3   Uncropped.tif
- __MACOSX/Figure 6-figure supplement4 source data/annotated/._figure supplement4C MEFs treated with ta day9 anti-H3   Uncropped.tif
- Figure 6-figure supplement4 source data/annotated/figure supplement4C MEFs treated with ta day9 anti-EZH2   Uncropped.tif
- __MACOSX/Figure 6-figure supplement4 source data/annotated/._figure supplement4C MEFs treated with ta day9 anti-EZH2   Uncropped.tif
- Figure 6-figure supplement4 source data/annotated/figure supplement4B MEF EZH2 Cytoplasmic nuclear  anti-ezh2  uncropped.tif
- __MACOSX/Figure 6-figure supplement4 source data/annotated/._figure supplement4B MEF EZH2 Cytoplasmic nuclear  anti-ezh2  uncropped.tif
- Figure 6-figure supplement4 source data/annotated/figure supplement4C MEFs treated with ta day9 anti-H3K27me3   Uncropped.tif
- __MACOSX/Figure 6-figure supplement4 source data/annotated/._figure supplement4C MEFs treated with ta day9 anti-H3K27me3   Uncropped.tif
- Figure 6-figure supplement4 source data/annotated/figure supplement4C MEFs treated with ta day9 anti-GAPDH   Uncropped.tif
- __MACOSX/Figure 6-figure supplement4 source data/annotated/._figure supplement4C MEFs treated with ta day9 anti-GAPDH   Uncropped.tif
- Figure 6-figure supplement4 source data/annotated/figure supplement4C MEFs treated with ta day9 anti-SUZ12   Uncropped.tif
- __MACOSX/Figure 6-figure supplement4 source data/annotated/._figure supplement4C MEFs treated with ta day9 anti-SUZ12   Uncropped.tif
- Figure 6-figure supplement4 source data/annotated/figure supplement4B  MEF EZH2 Cytoplasmic nuclear  anti-Tubulin  uncropped.tif
- __MACOSX/Figure 6-figure supplement4 source data/annotated/._figure supplement4B  MEF EZH2 Cytoplasmic nuclear  anti-Tubulin  uncropped.tif
- Figure 6-figure supplement4 source data/annotated/figure supplement4B  MEF EZH2 Cytoplasmic nuclear  anti-H3  uncropped.tif
- __MACOSX/Figure 6-figure supplement4 source data/annotated/._figure supplement4B  MEF EZH2 Cytoplasmic nuclear  anti-H3  uncropped.tif
