# Supplementary material for: A methylation-phosphorylation switch controls EZH2 stability and hematopoiesis
Source: eLife. 2024 Feb 12;13:e86168. doi: 10.7554/eLife.86168 (PMC10901513; doi:10.7554/eLife.86168)
Supplement: Figure 7—source data 1. [file elife-86168-fig7-data1.zip]

Archive with 6 entries (5 files):
- Figure 7 source data 1/
- __MACOSX/._Figure 7 source data 1
- Figure 7 source data 1/Fig. 7A IMG-4046.jpg
- __MACOSX/Figure 7 source data 1/._Fig. 7A IMG-4046.jpg
- Figure 7 source data 1/Fig. 7B IMG-4024.jpg
- __MACOSX/Figure 7 source data 1/._Fig. 7B IMG-4024.jpg
