# Supplementary material for: A methylation-phosphorylation switch controls EZH2 stability and hematopoiesis
Source: eLife. 2024 Feb 12;13:e86168. doi: 10.7554/eLife.86168 (PMC10901513; doi:10.7554/eLife.86168)
Supplement: Figure 8—source data 1. [file elife-86168-fig8-data1.zip]

Archive with 70 entries (64 files):
- Figure 8 source data 1/
- __MACOSX/._Figure 8 source data 1
- Figure 8 source data 1/Annotated/
- __MACOSX/Figure 8 source data 1/._Annotated
- Figure 8 source data 1/Fig.8C 20220201 4months spleen ezh2 wt k20r anti-panAKT uncropped.tif
- __MACOSX/Figure 8 source data 1/._Fig.8C 20220201 4months spleen ezh2 wt k20r anti-panAKT uncropped.tif
- Figure 8 source data 1/Figure 8-annotated source data .pdf
- __MACOSX/Figure 8 source data 1/._Figure 8-annotated source data .pdf
- Figure 8 source data 1/Fig.8C 20220201 4months spleen ezh2 wt k20r anti-pS473 AKT uncropped.tif
- __MACOSX/Figure 8 source data 1/._Fig.8C 20220201 4months spleen ezh2 wt k20r anti-pS473 AKT uncropped.tif
- Figure 8 source data 1/Fig.8E   k20r spleen 12weeks anti-EED 1  uncropped.tif
- __MACOSX/Figure 8 source data 1/._Fig.8E   k20r spleen 12weeks anti-EED 1  uncropped.tif
- Figure 8 source data 1/Fig.8E  k20r spleen 12weeks anti-actin uncropped.tif
- __MACOSX/Figure 8 source data 1/._Fig.8E  k20r spleen 12weeks anti-actin uncropped.tif
- Figure 8 source data 1/Fig.8E   k20r spleen 12weeks anti-EZH2 1 uncropped.tif
- __MACOSX/Figure 8 source data 1/._Fig.8E   k20r spleen 12weeks anti-EZH2 1 uncropped.tif
- Figure 8 source data 1/Fig.8E   k20r spleen 12weeks anti-SUZ12 uncropped.tif
- __MACOSX/Figure 8 source data 1/._Fig.8E   k20r spleen 12weeks anti-SUZ12 uncropped.tif
- Figure 8 source data 1/Fig. 8A k20r liver.png
- __MACOSX/Figure 8 source data 1/._Fig. 8A k20r liver.png
- Figure 8 source data 1/Fig.8C 20220201 4months spleen ezh2 wt k20r anti-H3 uncropped.tif
- __MACOSX/Figure 8 source data 1/._Fig.8C 20220201 4months spleen ezh2 wt k20r anti-H3 uncropped.tif
- Figure 8 source data 1/Fig.8C 20220201 4months spleen ezh2 wt k20r anti-ezh2  uncropped.tif
- __MACOSX/Figure 8 source data 1/._Fig.8C 20220201 4months spleen ezh2 wt k20r anti-ezh2  uncropped.tif
- Figure 8 source data 1/Figure 8B/
- __MACOSX/Figure 8 source data 1/._Figure 8B
- Figure 8 source data 1/Fig. 8A wt liver.png
- __MACOSX/Figure 8 source data 1/._Fig. 8A wt liver.png
- Figure 8 source data 1/Fig.8C 20220201 4months spleen ezh2 wt k20r anti-H3K27me3 uncropped.tif
- __MACOSX/Figure 8 source data 1/._Fig.8C 20220201 4months spleen ezh2 wt k20r anti-H3K27me3 uncropped.tif
- Figure 8 source data 1/Fig.8E   k20r spleen 12weeks anti-GFI1B uncropped.tif
- __MACOSX/Figure 8 source data 1/._Fig.8E   k20r spleen 12weeks anti-GFI1B uncropped.tif
- Figure 8 source data 1/Annotated/Fig.8C 20220201 4months spleen ezh2 wt k20r anti-panAKT uncropped.tif
- __MACOSX/Figure 8 source data 1/Annotated/._Fig.8C 20220201 4months spleen ezh2 wt k20r anti-panAKT uncropped.tif
- Figure 8 source data 1/Annotated/Fig.8C 20220201 4months spleen ezh2 wt k20r anti-pS473 AKT uncropped.tif
- __MACOSX/Figure 8 source data 1/Annotated/._Fig.8C 20220201 4months spleen ezh2 wt k20r anti-pS473 AKT uncropped.tif
- Figure 8 source data 1/Annotated/Fig.8E   k20r spleen 12weeks anti-EED 1  uncropped.tif
- __MACOSX/Figure 8 source data 1/Annotated/._Fig.8E   k20r spleen 12weeks anti-EED 1  uncropped.tif
- Figure 8 source data 1/Annotated/Fig.8E  k20r spleen 12weeks anti-actin uncropped.tif
- __MACOSX/Figure 8 source data 1/Annotated/._Fig.8E  k20r spleen 12weeks anti-actin uncropped.tif
- Figure 8 source data 1/Annotated/Fig.8E   k20r spleen 12weeks anti-EZH2 1 uncropped.tif
- __MACOSX/Figure 8 source data 1/Annotated/._Fig.8E   k20r spleen 12weeks anti-EZH2 1 uncropped.tif
- Figure 8 source data 1/Annotated/Fig.8E   k20r spleen 12weeks anti-SUZ12 uncropped.tif
- __MACOSX/Figure 8 source data 1/Annotated/._Fig.8E   k20r spleen 12weeks anti-SUZ12 uncropped.tif
- Figure 8 source data 1/Annotated/Fig.8C 20220201 4months spleen ezh2 wt k20r anti-H3 uncropped.tif
- __MACOSX/Figure 8 source data 1/Annotated/._Fig.8C 20220201 4months spleen ezh2 wt k20r anti-H3 uncropped.tif
- Figure 8 source data 1/Annotated/Fig.8C 20220201 4months spleen ezh2 wt k20r anti-ezh2  uncropped.tif
- __MACOSX/Figure 8 source data 1/Annotated/._Fig.8C 20220201 4months spleen ezh2 wt k20r anti-ezh2  uncropped.tif
- Figure 8 source data 1/Annotated/Fig.8C 20220201 4months spleen ezh2 wt k20r anti-H3K27me3 uncropped.tif
- __MACOSX/Figure 8 source data 1/Annotated/._Fig.8C 20220201 4months spleen ezh2 wt k20r anti-H3K27me3 uncropped.tif
- Figure 8 source data 1/Annotated/Fig.8E   k20r spleen 12weeks anti-GFI1B uncropped.tif
- __MACOSX/Figure 8 source data 1/Annotated/._Fig.8E   k20r spleen 12weeks anti-GFI1B uncropped.tif
- Figure 8 source data 1/Figure 8B/Middle panel/
- __MACOSX/Figure 8 source data 1/Figure 8B/._Middle panel
- Figure 8 source data 1/Figure 8B/Left panel/
- __MACOSX/Figure 8 source data 1/Figure 8B/._Left panel
- Figure 8 source data 1/Figure 8B/Right panel/
- __MACOSX/Figure 8 source data 1/Figure 8B/._Right panel
- Figure 8 source data 1/Figure 8B/Middle panel/20221103 DAB staining for EZH2 WT 20X `04 cut with 200xpixel bar.tif
- __MACOSX/Figure 8 source data 1/Figure 8B/Middle panel/._20221103 DAB staining for EZH2 WT 20X `04 cut with 200xpixel bar.tif
- Figure 8 source data 1/Figure 8B/Middle panel/20221103 DAB staining for EZH2 k20r 20X 03 cut.tif
- __MACOSX/Figure 8 source data 1/Figure 8B/Middle panel/._20221103 DAB staining for EZH2 k20r 20X 03 cut.tif
- Figure 8 source data 1/Figure 8B/Left panel/2022-07-15 spleen K20R KI67 staining scale bar 500um.tif
- __MACOSX/Figure 8 source data 1/Figure 8B/Left panel/._2022-07-15 spleen K20R KI67 staining scale bar 500um.tif
- Figure 8 source data 1/Figure 8B/Left panel/2022-07-15 spleen WT KI67 staining scale bar 500um.tif
- __MACOSX/Figure 8 source data 1/Figure 8B/Left panel/._2022-07-15 spleen WT KI67 staining scale bar 500um.tif
- Figure 8 source data 1/Figure 8B/Right panel/K20R 20x 5.tif
- __MACOSX/Figure 8 source data 1/Figure 8B/Right panel/._K20R 20x 5.tif
- Figure 8 source data 1/Figure 8B/Right panel/wt 20x 56.tif
- __MACOSX/Figure 8 source data 1/Figure 8B/Right panel/._wt 20x 56.tif
